# Supplementary material for: Identification of response-modulated genetic interactions by sensitivity-based epistatic analysis
Source: BMC Genomics. 2010 Sep 10;11:493. doi: 10.1186/1471-2164-11-493 (PMC2996989; doi:10.1186/1471-2164-11-493)
Supplement: Additional file 1 — Analysis results for single TF mutant data. Tab-delimited text file containing information on single mutant growth phenotypes in the presence and absence of MMS. [file 1471-2164-11-493-S1.TXT]

ORF and GENE specify the systematic and trival names of  the TF deleted							
CON specifies the condition; YPD = no MMS; MMS = 0.0075% MMS							
MEAN specifies that average growth rate (unit 1/min)							
STD specifies the standard deviation of the measured growth rates							
N specifies the number of replicates used in the calculation							
SE specified the standard error  of the measured growth rates							
EST specifies the estimated growth rate (unit 1/min)							
ORF	GENE	CON	MEAN	STD	N	SE	EST
Wildtpe	Wildtpe	YPD	7.04E-03	4.17E-04	46	6.15E-05	
YLR131C	ACE2	YPD	7.06E-03	1.15E-04	16	2.86E-05	7.22E-03
YDR216W	ADR1	YPD	6.72E-03	4.81E-04	19	1.10E-04	7.06E-03
YKL185W	ASH1	YPD	6.95E-03	1.70E-04	16	4.25E-05	7.15E-03
YDR423C	CAD1	YPD	7.16E-03	1.47E-04	18	3.47E-05	7.10E-03
YOR028C	CIN5	YPD	7.04E-03	2.76E-04	17	6.69E-05	7.15E-03
YIR023W	DAL81	YPD	6.99E-03	2.81E-04	18	6.62E-05	6.99E-03
YLR228C	ECM22	YPD	6.97E-03	1.19E-04	14	3.19E-05	7.08E-03
YNL068C	FKH2	YPD	7.10E-03	2.77E-04	16	6.92E-05	7.01E-03
YGL254W	FZF1	YPD	6.96E-03	2.08E-04	17	5.05E-05	7.17E-03
YEL009C	GCN4	YPD	7.09E-03	1.51E-04	20	3.37E-05	6.99E-03
YOL108C	INO4	YPD	6.97E-03	1.93E-04	17	4.68E-05	7.15E-03
YKL032C	IXR1	YPD	6.62E-03	3.71E-04	17	9.01E-05	6.92E-03
YKL062W	MSN4	YPD	6.86E-03	3.37E-04	19	7.72E-05	7.07E-03
YGL013C	PDR1	YPD	6.92E-03	3.47E-04	19	7.97E-05	7.13E-03
YLR176C	RFX1	YPD	6.88E-03	3.08E-04	17	7.47E-05	6.94E-03
YHL027W	RIM101	YPD	6.81E-03	3.81E-04	17	9.25E-05	6.87E-03
YDL020C	RPN4	YPD	6.44E-03	4.88E-04	19	1.12E-04	6.49E-03
YBL103C	RTG3	YPD	6.85E-03	2.89E-04	17	7.01E-05	7.05E-03
YNL167C	SKO1	YPD	7.07E-03	3.02E-04	17	7.31E-05	7.01E-03
YMR016C	SOK2	YPD	6.65E-03	3.71E-04	20	8.30E-05	7.09E-03
YER111C	SWI4	YPD	6.69E-03	4.18E-04	19	9.58E-05	6.91E-03
YDR146C	SWI5	YPD	6.93E-03	2.12E-04	19	4.86E-05	6.63E-03
YLR182W	SWI6	YPD	5.97E-03	4.32E-04	18	1.02E-04	6.03E-03
YDL170W	UGA3	YPD	7.08E-03	1.74E-04	17	4.22E-05	7.17E-03
YML007W	YAP1	YPD	7.09E-03	1.71E-04	14	4.58E-05	7.19E-03
YIR018W	YAP5	YPD	6.08E-03	5.79E-04	20	1.30E-04	7.04E-03
Wildtpe	Wildtpe	MMS	5.51E-03	3.24E-04	50	4.58E-05	
YLR131C	ACE2	MMS	5.50E-03	2.02E-04	18	4.76E-05	5.59E-03
YDR216W	ADR1	MMS	3.84E-03	4.22E-04	17	1.02E-04	5.00E-03
YKL185W	ASH1	MMS	5.37E-03	3.35E-04	17	8.13E-05	5.58E-03
YDR423C	CAD1	MMS	5.41E-03	3.35E-04	15	8.65E-05	5.47E-03
YOR028C	CIN5	MMS	5.44E-03	2.50E-04	19	5.73E-05	5.60E-03
YIR023W	DAL81	MMS	5.25E-03	3.68E-04	18	8.68E-05	5.30E-03
YLR228C	ECM22	MMS	5.40E-03	1.83E-04	13	5.08E-05	5.39E-03
YNL068C	FKH2	MMS	5.31E-03	2.49E-04	18	5.87E-05	5.39E-03
YGL254W	FZF1	MMS	5.52E-03	1.32E-04	19	3.03E-05	5.64E-03
YEL009C	GCN4	MMS	5.37E-03	3.91E-04	21	8.53E-05	5.59E-03
YOL108C	INO4	MMS	5.49E-03	2.37E-04	17	5.75E-05	5.61E-03
YKL032C	IXR1	MMS	5.32E-03	2.66E-04	16	6.65E-05	5.50E-03
YKL062W	MSN4	MMS	5.34E-03	3.45E-04	15	8.91E-05	5.27E-03
YGL013C	PDR1	MMS	5.21E-03	3.10E-04	19	7.12E-05	5.45E-03
YLR176C	RFX1	MMS	5.28E-03	2.46E-04	16	6.14E-05	5.34E-03
YHL027W	RIM101	MMS	5.09E-03	4.25E-04	15	1.10E-04	5.18E-03
YDL020C	RPN4	MMS	3.45E-03	3.17E-04	18	7.47E-05	3.60E-03
YBL103C	RTG3	MMS	5.24E-03	2.19E-04	15	5.66E-05	5.44E-03
YNL167C	SKO1	MMS	5.41E-03	2.90E-04	15	7.48E-05	5.53E-03
YMR016C	SOK2	MMS	4.96E-03	4.08E-04	19	9.36E-05	5.45E-03
YER111C	SWI4	MMS	5.31E-03	2.75E-04	17	6.68E-05	5.50E-03
YDR146C	SWI5	MMS	4.93E-03	8.40E-04	15	2.17E-04	5.15E-03
YLR182W	SWI6	MMS	4.25E-03	4.77E-04	18	1.13E-04	4.27E-03
YDL170W	UGA3	MMS	5.43E-03	2.89E-04	18	6.81E-05	5.57E-03
YML007W	YAP1	MMS	5.38E-03	2.49E-04	15	6.44E-05	5.37E-03
YIR018W	YAP5	MMS	4.36E-03	4.88E-04	13	1.35E-04	5.53E-03
