# Supplementary material for: Identification of response-modulated genetic interactions by sensitivity-based epistatic analysis
Source: BMC Genomics. 2010 Sep 10;11:493. doi: 10.1186/1471-2164-11-493 (PMC2996989; doi:10.1186/1471-2164-11-493)
Supplement: Additional file 2 — Epistatic analysis results for TF mutants. Tab-delimited text file containing calculated F- and S-scored as well as associated P-values computed for double mutant strains. [file 1471-2164-11-493-S2.TXT]

E-scores and associated P-values (PV) calculated based on fitness phenotypes in absence 							
"of MMS, ES(-MMS), in the presence of MMS, ES(+MMS) and based on sensitivity, ES(SEN)"							
DEL1	DEL2	ES(-MMS)	PV	ES(+MMS)	PV	ES(SEN)	PV
ACE2	SWI6	-0.143889	0	-0.229796	0	0.111538	0.0243133
ASH1	SWI6	0.250586	0	0.325857	0	-0.0567715	0.14711
ECM22	YAP5	-0.26361	0	-0.465902	0	0.378754	3.33E-06
IXR1	RPN4	0.162776	0	0.641995	0	-0.291852	0
RPN4	SWI6	0.162786	6.67E-06	0.377053	0	-0.155599	0.00162
RTG3	SWI6	0.182183	0	0.196682	0.00096	-0.012116	0.42438
SWI6	UGA3	-0.191993	0	-0.163009	0.00310333	-0.0346288	0.29241
MSN4	SWI6	-0.0321339	0.255203	-0.395692	0	0.601609	0
RFX1	SWI5	-0.156217	1.67E-05	0.0333558	0.28177	-0.183454	0.00139333
RIM101	YAP5	-0.154487	8.00E-05	-0.260287	4.33E-05	0.143029	0.0515033
ADR1	RFX1	0.0393552	0.131427	-0.182367	0.000143333	0.271176	6.33E-05
FZF1	SWI5	-0.0913812	0.00021	-0.0247155	0.333683	-0.0683551	0.121953
GCN4	SWI6	0.0789897	0.0302333	0.165543	0.00024	-0.0742597	0.0867267
ADR1	DAL81	-0.00646068	0.4214	-0.185542	0.000243333	0.219878	0.000803333
ACE2	RPN4	0.103617	0.00065	0.15683	0.00346	-0.0459996	0.212947
ASH1	INO4	0.0864627	0.000766667	0.000389552	0.4973	0.0860396	0.0450567
PDR1	SWI4	0.108922	0.000783333	-0.00079215	0.495767	0.109801	0.101373
RPN4	SWI4	0.0917648	0.00374667	0.157489	0.000923333	-0.0567817	0.13677
IXR1	RTG3	0.0928084	0.0126067	0.118919	0.00130667	-0.0233352	0.32268
GCN4	IXR1	-0.0893919	0.00157333	-0.0707704	0.0381267	-0.0200397	0.33075
SKO1	SWI5	-0.104643	0.00171333	0.017311	0.384877	-0.119879	0.02697
IXR1	SWI6	-0.193435	0.00191333	-0.264746	0.0437867	0.0969887	0.29652
RPN4	SWI5	-0.115952	0.00214667	0.0575163	0.1919	-0.164034	0.00762333
CAD1	UGA3	-0.104499	0.00237667	-0.117351	0.0487533	0.0145602	0.426843
DAL81	SWI6	-0.111883	0.00386667	-0.215764	0.00243	0.132462	0.08453
ADR1	ECM22	0.0428359	0.0953967	-0.122933	0.0029	0.189004	0.00052
CAD1	SWI4	0.0482398	0.06338	0.118808	0.00325	-0.0630743	0.0754733
UGA3	YAP5	-0.0948462	0.00334	-0.144458	0.00769333	0.0579884	0.207983
INO4	SWI5	0.0448413	0.0532567	0.17265	0.00350667	-0.108991	0.0294767
ADR1	SOK2	-0.0484008	0.10536	-0.158758	0.004	0.131184	0.04097
ADR1	YAP5	-0.0403918	0.13996	-0.129584	0.00411667	0.10247	0.0563567
RTG3	YAP5	-0.0892545	0.01073	-0.149015	0.00426333	0.0702256	0.161507
ASH1	SOK2	-0.0935822	0.00451667	-4.08E-14	0.499857	-0.0935822	0.0360433
FKH2	IXR1	0.0364173	0.1787	0.105699	0.00467667	-0.0626589	0.103457
DAL81	SWI5	-0.0905805	0.00471667	0.0555612	0.179293	-0.138449	0.01162
MSN4	YAP5	-1.20E-05	0.499573	-0.125171	0.00473	0.143067	0.0162233
ADR1	MSN4	-3.13E-14	0.50044	-0.143454	0.0053	0.167479	0.01029
SWI5	YAP1	0.040435	0.0960967	0.158177	0.00600333	-0.101662	0.04259
ADR1	SWI5	-0.113699	0.00619667	-0.11989	0.0380767	0.00703461	0.464763
MSN4	SWI5	-0.102611	0.00684333	0.0244297	0.35067	-0.124011	0.03572
CAD1	FZF1	0.0711428	0.00762	0.0113941	0.402443	0.0590756	0.121227
ASH1	SWI4	0.0790345	0.00768333	0.0528422	0.09668	0.0248777	0.29163
IXR1	PDR1	0.0797912	0.00783333	-0.0374551	0.365793	0.121809	0.165683
ASH1	SWI5	0.0698034	0.00865667	0.140482	0.0106933	-0.0619723	0.141653
FKH2	SWI5	-0.109132	0.00905333	0.0675769	0.124953	-0.165523	0.00543667
RTG3	SWI5	0.0608524	0.03434	-0.121344	0.01018	0.207358	0.00092
ADR1	FKH2	-0.0118159	0.34686	0.138514	0.0108867	-0.132041	0.00939667
RFX1	SWI6	-0.0644291	0.0801333	-0.1228	0.0122967	0.0665427	0.179473
ECM22	SWI5	0.0358799	0.0853633	-0.131789	0.01243	0.19312	0.00304667
CAD1	YAP5	-0.085858	0.0125667	-0.122108	0.0250433	0.0412919	0.286673
RIM101	RTG3	0.066378	0.0148833	0.114466	0.0141033	-0.0431488	0.206957
SOK2	SWI6	0.08468	0.0145333	0.0398602	0.34182	0.0431018	0.34342
GCN4	UGA3	-0.0572271	0.0419033	-0.0825961	0.0146567	0.0276529	0.277043
ADR1	GCN4	-0.0915957	0.01467	-0.104544	0.0183	0.0144595	0.40787
DAL81	RPN4	-0.0129477	0.437117	0.0999788	0.0148333	-0.102662	0.12045
PDR1	YAP1	0.0710269	0.0155433	0.0532985	0.0950767	0.0168313	0.35718
MSN4	RFX1	0.0780632	0.0160467	-0.0214474	0.337913	0.101692	0.0528167
INO4	MSN4	0.0616335	0.0162267	-0.0442212	0.116683	0.110752	0.00695667
FZF1	PDR1	0.0295612	0.139833	0.0791809	0.0164133	-0.045979	0.116943
ASH1	RFX1	0.0742706	0.0167867	0.0678919	0.07386	0.00597321	0.454973
RFX1	RPN4	-0.0761199	0.01793	-0.0861761	0.146987	0.0110046	0.452563
CAD1	ECM22	0.00209504	0.476607	-0.101586	0.01887	0.115405	0.0298967
GCN4	PDR1	0.0178585	0.325503	0.0824323	0.0202733	-0.0596562	0.115233
RIM101	RPN4	-0.0698101	0.0208267	-0.0551747	0.271093	-0.0154901	0.432113
RTG3	SKO1	0.050636	0.05853	0.0753579	0.0220233	-0.0229894	0.293447
MSN4	SWI4	0.0746716	0.0228433	-0.0318213	0.30194	0.109993	0.06817
CIN5	SWI5	-0.0893423	0.02295	0.0308693	0.307417	-0.116612	0.04484
ACE2	PDR1	0.0215344	0.237823	0.0718012	0.0233633	-0.0468994	0.10689
FZF1	INO4	0.0649093	0.0239467	-0.0267051	0.339473	0.0941281	0.103207
CAD1	SWI6	-0.0591095	0.0709733	-0.116349	0.02512	0.0647765	0.18731
INO4	SKO1	0.0192925	0.25788	0.08114	0.02545	-0.0572059	0.09465
FKH2	RIM101	-0.0735982	0.0391133	-0.149311	0.0263333	0.0890022	0.171303
ASH1	RTG3	0.029089	0.176217	0.0720981	0.0273367	-0.0401168	0.169587
RPN4	UGA3	-0.0833101	0.02757	-0.0346949	0.26428	-0.0503625	0.219507
PDR1	SKO1	0.0126154	0.325813	0.081571	0.0303433	-0.063755	0.0744433
INO4	PDR1	0.0322806	0.248607	0.0708644	0.0307267	-0.0360305	0.258187
CIN5	MSN4	0.0676745	0.03119	0.0454202	0.129573	0.0212874	0.334587
ACE2	IXR1	0.0716863	0.0332133	-0.0206715	0.310787	0.0943072	0.03967
RPN4	SOK2	0.0336326	0.250427	0.0847028	0.03359	-0.0470822	0.22408
CIN5	GCN4	-0.0366362	0.16151	0.0782109	0.03377	-0.106516	0.0136767
ACE2	RFX1	0.0342867	0.15132	0.0663975	0.0339333	-0.0301115	0.24173
INO4	IXR1	0.0668397	0.03433	0.0222324	0.283313	0.0436372	0.180347
CIN5	IXR1	0.0649588	0.03516	0.0443157	0.157107	0.0197671	0.348813
ACE2	SWI4	0.0637052	0.03588	0.0490662	0.11139	0.0139543	0.38512
ACE2	GCN4	-0.0294639	0.165097	-0.0920146	0.0396667	0.0688895	0.126537
SWI4	SWI5	-0.0544898	0.0406	-0.00492541	0.464247	-0.0498097	0.202687
ADR1	SWI6	0.0692051	0.0414033	0.0906858	0.0749867	-0.0196947	0.38668
CAD1	RTG3	-0.0802054	0.0420167	-0.0923306	0.0457267	0.0133587	0.4231
FKH2	SOK2	-0.0537927	0.0425233	0.0150496	0.366747	-0.0678216	0.07801
FZF1	RPN4	0.0594603	0.0425333	0.0215047	0.336917	0.0371566	0.26428
ADR1	CIN5	-0.0394663	0.138627	-0.0889323	0.0432167	0.0542945	0.19475
RTG3	UGA3	-0.0627235	0.168853	0.0930939	0.0432567	-0.142547	0.0318567
ADR1	FZF1	0.00404376	0.44821	0.0890135	0.04384	-0.0780245	0.06945
SOK2	SWI5	-0.0619613	0.0440133	0.0164329	0.405823	-0.0771269	0.14457
ADR1	IXR1	0.0198321	0.329173	0.101519	0.04402	-0.0741583	0.132837
MSN4	PDR1	0.0515048	0.0447467	0.0761656	0.0570967	-0.0229155	0.325543
MSN4	RPN4	0.0411629	0.199547	-0.0978806	0.0469367	0.15413	0.02338
ASH1	MSN4	0.0567234	0.0538067	-0.0407335	0.20056	0.101595	0.0411033
SKO1	SWI6	0.0787541	0.05418	0.0928382	0.05404	-0.0128876	0.424923
SWI5	YAP5	0.0201333	0.29845	-0.123842	0.0541133	0.164326	0.0417633
MSN4	YAP1	-0.0221168	0.33065	-0.067111	0.0543	0.0482311	0.218837
RIM101	UGA3	0.0506323	0.0546233	0.0885118	0.06462	-0.0347993	0.282767
CAD1	IXR1	0.0505991	0.108697	0.0622226	0.0550733	-0.0109427	0.41571
PDR1	SWI5	-0.066746	0.0561933	0.0428062	0.25567	-0.105055	0.06582
CAD1	RPN4	-0.0572327	0.0575733	0.0110269	0.42083	-0.067515	0.128783
CAD1	SKO1	-0.0085219	0.38423	0.0694302	0.0584533	-0.0728913	0.0528667
GCN4	YAP1	-0.0240997	0.21858	0.0624853	0.0588667	-0.0814929	0.0236667
CAD1	CIN5	0.0210355	0.243247	-0.072765	0.0592133	0.101162	0.0338333
GCN4	SKO1	-0.0456768	0.0613667	0.0400203	0.166353	-0.0823995	0.0294033
RFX1	RTG3	0.046908	0.0633	0.0261499	0.27201	0.0202291	0.338597
RFX1	YAP5	0.0464902	0.10422	0.0762942	0.0633567	-0.0276914	0.308553
PDR1	RTG3	0.0443481	0.08755	0.0633706	0.0660867	-0.0178889	0.34582
ECM22	RPN4	-0.00334825	0.460417	0.0703362	0.0676533	-0.0688424	0.0851467
ACE2	ASH1	0.0538174	0.0697033	0.0176849	0.311717	0.0355046	0.217427
RPN4	SKO1	-0.0594873	0.0705933	-0.0268805	0.371417	-0.0335075	0.348187
CIN5	PDR1	0.0522256	0.0723833	0.0246245	0.298163	0.0269378	0.307897
UGA3	YAP1	0.00322103	0.47278	-0.0617657	0.07318	0.069265	0.123757
CIN5	SWI4	0.0261502	0.224287	0.0527918	0.0736067	-0.0253057	0.272217
SWI5	SWI6	0.0217796	0.26262	0.111238	0.07374	-0.0805032	0.138163
PDR1	YAP5	0.000875041	0.491203	0.070777	0.07389	-0.0652816	0.117967
FKH2	YAP1	-0.0343339	0.102163	-0.060564	0.0763067	0.0279211	0.276053
CIN5	UGA3	0.00366378	0.447527	0.0588401	0.07788	-0.0521102	0.11148
IXR1	SWI5	-0.0554796	0.0779167	-0.0180315	0.381033	-0.0381357	0.287227
ACE2	SWI5	-0.0442701	0.0785	0.0733635	0.110173	-0.109593	0.0313767
DAL81	GCN4	-0.0626643	0.08377	0.0272421	0.305737	-0.0875221	0.0845267
ECM22	UGA3	-0.00263806	0.479067	-0.0781394	0.08633	0.081901	0.129917
SWI5	UGA3	0.0151106	0.286093	0.0835329	0.0871067	-0.0631474	0.140897
MSN4	UGA3	0.0253838	0.23136	0.0697541	0.08911	-0.0414771	0.222613
RPN4	RTG3	0.00023211	0.499647	-0.0786994	0.0893467	0.085674	0.18317
CAD1	YAP1	-0.0386709	0.0910467	-0.0356675	0.32506	-0.00311447	0.483927
ADR1	SWI4	0.0154417	0.378317	0.0623113	0.09253	-0.0441204	0.24225
DAL81	MSN4	0.0144142	0.346723	0.0597962	0.09259	-0.0428215	0.20638
ECM22	IXR1	0.0450281	0.109543	0.0582402	0.09346	-0.0124849	0.4041
PDR1	SWI6	0.0106123	0.370293	-0.0914733	0.0953433	0.112364	0.0840767
INO4	SWI4	0.0317737	0.21239	0.0494238	0.10084	-0.0168188	0.36842
FKH2	UGA3	-0.0117969	0.4007	-0.0603307	0.101667	0.05165	0.209343
ADR1	RTG3	0.048397	0.102337	0.0313061	0.27286	0.0165721	0.393843
DAL81	FZF1	0.03552	0.10313	-0.0163123	0.34458	0.0526918	0.125877
IXR1	UGA3	0.0133723	0.372447	0.0624196	0.10316	-0.0461656	0.206607
FZF1	SWI6	0.0379061	0.19934	0.143672	0.103513	-0.0924792	0.19809
FZF1	SOK2	-0.013762	0.347313	-0.0709091	0.105057	0.0615085	0.169897
RPN4	YAP5	-0.0074898	0.424223	0.0997272	0.106263	-0.0974942	0.10964
GCN4	MSN4	0.0297787	0.17132	0.0672435	0.106963	-0.0351043	0.26519
ASH1	GCN4	0.00546856	0.4265	0.0493207	0.107053	-0.041791	0.163373
ADR1	SKO1	-0.022755	0.335603	0.0595886	0.10868	-0.0777128	0.115627
CIN5	SOK2	0.0265921	0.21237	0.0508081	0.109117	-0.0230451	0.312323
SWI4	YAP5	0.0612357	0.10955	0.0128269	0.396783	0.0477957	0.2357
SWI6	YAP5	0.00100655	0.49317	-0.0918705	0.110983	0.102273	0.13841
CIN5	RTG3	0.024454	0.186883	0.0485603	0.113757	-0.02299	0.292163
ASH1	PDR1	0.0314838	0.2064	0.0513221	0.115063	-0.0188699	0.359247
RIM101	SWI5	-0.0140784	0.32148	-0.0670782	0.115463	0.0568106	0.185923
CIN5	RFX1	0.0400155	0.116647	0.00744637	0.448247	0.0323285	0.30898
IXR1	YAP1	0.0450378	0.119423	-0.000751534	0.493657	0.0458237	0.210443
ECM22	SWI6	-0.0373547	0.120093	-0.0197159	0.354157	-0.0179935	0.374703
RIM101	SOK2	0.0363031	0.120727	0.051375	0.129377	-0.0143355	0.384027
CAD1	RIM101	0.0370401	0.131727	0.0648308	0.122833	-0.0260987	0.32493
MSN4	SKO1	-0.0508701	0.126437	-0.0166693	0.3439	-0.0347806	0.263453
RIM101	YAP1	0.0217638	0.263797	-0.0602911	0.12748	0.0873195	0.0847533
SWI4	UGA3	0.0137978	0.33679	0.0417811	0.127707	-0.026861	0.264613
ASH1	ECM22	0.0288897	0.12951	0.0348391	0.214817	-0.00574909	0.44877
ASH1	SKO1	-0.0440514	0.130933	-0.076557	0.19726	0.0352004	0.361863
IXR1	SWI4	0.0541977	0.131697	-0.00426774	0.455927	0.058716	0.159267
IXR1	RFX1	0.0491611	0.132283	0.0335928	0.264923	0.0150623	0.410573
IXR1	RIM101	-0.058992	0.132627	0.0290444	0.32311	-0.0855516	0.130527
ADR1	PDR1	-0.0176205	0.367573	-0.052557	0.135827	0.0368746	0.295367
INO4	RTG3	-0.0360613	0.136187	-0.0115405	0.39936	-0.024807	0.31026
ACE2	FKH2	-0.0116443	0.368373	0.037324	0.138393	-0.0472064	0.12169
FKH2	GCN4	0.00700008	0.404843	0.0425907	0.142363	-0.0341367	0.214033
MSN4	RTG3	0.0422788	0.144927	-0.0333473	0.262887	0.078235	0.115547
RIM101	SWI6	0.0792965	0.145033	0.0122743	0.443587	0.0662095	0.28549
ASH1	DAL81	0.00103116	0.489687	0.0525464	0.146127	-0.0489434	0.201013
INO4	RFX1	0.0327706	0.17424	-0.0713951	0.146927	0.112174	0.0727967
ASH1	CIN5	0.0298057	0.219583	0.0398659	0.14855	-0.0096746	0.422327
FZF1	MSN4	0.0312172	0.149393	-0.0122432	0.411643	0.0439991	0.237033
DAL81	UGA3	-0.0604158	0.151633	0.0090504	0.439243	-0.0688432	0.190587
PDR1	RPN4	0.0410968	0.152233	0.0476871	0.248797	-0.00629031	0.466667
ECM22	SKO1	0.0318069	0.15352	-0.00239495	0.485113	0.034284	0.30086
FKH2	SWI6	-0.0346905	0.154187	0.00437495	0.467517	-0.0388953	0.255417
PDR1	UGA3	0.0360251	0.155473	0.0458903	0.171617	-0.00943237	0.43293
ACE2	RIM101	0.0301689	0.159377	0.0314887	0.258693	-0.00127949	0.488857
CIN5	SWI6	-0.040241	0.160053	-0.0369359	0.219353	-0.00343188	0.476417
CAD1	GCN4	-0.0241646	0.161657	0.0188787	0.33566	-0.0422457	0.16966
CAD1	FKH2	-0.0254546	0.225303	0.0392098	0.163453	-0.0622245	0.0603733
DAL81	SOK2	-0.030475	0.164457	-0.0368583	0.223787	0.00662759	0.451583
GCN4	RPN4	-0.0571611	0.166057	0.0480549	0.251787	-0.100392	0.120667
FZF1	SWI4	0.0352994	0.1674	0.0102034	0.40197	0.0248425	0.31762
ACE2	MSN4	0.0177426	0.2519	-0.0422913	0.167597	0.062685	0.102063
ECM22	SWI4	-0.00243398	0.478513	-0.0746276	0.16806	0.0780158	0.19864
FZF1	IXR1	0.0364621	0.168467	0.0240433	0.248233	0.0121272	0.39917
GCN4	SWI5	0.00159097	0.481983	-0.0607465	0.168657	0.0663692	0.18116
DAL81	RFX1	-0.0330225	0.228513	-0.0534151	0.169583	0.0215434	0.380917
ECM22	PDR1	0.0281453	0.17086	0.0101662	0.437907	0.0177982	0.399027
RFX1	YAP1	-0.0138163	0.367393	-0.0348959	0.17113	0.0218417	0.334663
CAD1	SWI5	-0.0172297	0.305133	-0.064067	0.173057	0.0500435	0.253837
RFX1	SWI4	0.0340382	0.17373	-0.0173796	0.389443	0.0523273	0.228317
FZF1	SKO1	-0.00874796	0.40235	-0.0515962	0.176003	0.0451793	0.241903
FKH2	RPN4	-0.0397514	0.177973	0.0110767	0.45458	-0.0502713	0.303417
FZF1	RTG3	0.0220801	0.219817	0.0325218	0.17845	-0.0101129	0.397563
ADR1	INO4	0.00589006	0.42754	0.0739998	0.179	-0.0634169	0.20742
SKO1	SOK2	-0.0234022	0.25792	-0.0480019	0.179627	0.0258402	0.33703
SKO1	SWI4	-0.0335065	0.19143	0.0393932	0.17966	-0.0701368	0.0842633
FKH2	RTG3	0.0256086	0.184297	-0.0243535	0.30566	0.0512092	0.170447
FZF1	RFX1	0.032265	0.184907	0.0117687	0.396163	0.0202579	0.354267
CIN5	FZF1	0.0288494	0.185007	0.0230422	0.272373	0.00567638	0.450947
ASH1	YAP5	0.0312208	0.185313	0.0311921	0.296177	2.78E-05	0.501413
RTG3	SWI4	0.0304081	0.23	0.0440811	0.18883	-0.0130957	0.41165
SKO1	YAP1	-0.0138124	0.300143	-0.0789239	0.191563	0.0706907	0.235773
IXR1	SKO1	-0.0158586	0.3776	0.0407307	0.192257	-0.0543746	0.18993
ACE2	UGA3	0.0341219	0.193563	0.0157953	0.34641	0.0180416	0.35226
ECM22	RIM101	0.0315514	0.194087	-0.0132953	0.41861	0.045451	0.269213
CAD1	SOK2	0.00760751	0.41431	0.0380705	0.198263	-0.0293458	0.283817
DAL81	SWI4	0.0306197	0.275837	-0.0456703	0.198363	0.079941	0.143967
ASH1	RPN4	0.00757158	0.428937	0.0373017	0.19883	-0.028661	0.304817
CAD1	INO4	0.0236468	0.274783	0.0391578	0.199307	-0.0149266	0.39189
DAL81	SKO1	0.0030819	0.454573	0.0460736	0.20104	-0.0410982	0.22669
ACE2	ADR1	0.0108435	0.383153	-0.0661744	0.201613	0.0824756	0.179357
ASH1	UGA3	0.0199015	0.265863	0.0389684	0.202223	-0.0183517	0.359967
ADR1	CAD1	0.00382053	0.47157	0.0517454	0.202487	-0.045567	0.263743
SOK2	UGA3	-0.013088	0.361813	-0.0531966	0.203783	0.0423621	0.284017
ECM22	RTG3	-0.0347759	0.20638	-0.0389814	0.217403	0.00437609	0.472563
PDR1	RFX1	0.00894369	0.410257	0.0464522	0.207197	-0.0358435	0.28599
FKH2	INO4	-0.0386078	0.20835	2.51E-05	0.498563	-0.038632	0.255663
SWI6	YAP1	-0.0415535	0.211293	-0.00939906	0.442857	-0.0324595	0.337353
DAL81	ECM22	0.0206995	0.21303	0.0318857	0.248607	-0.0108405	0.409967
DAL81	PDR1	0.0259757	0.213173	0.011339	0.421317	0.0144726	0.411767
ECM22	YAP1	0.0194983	0.250923	-0.0437361	0.217637	0.0661265	0.140317
IXR1	SOK2	-0.0275292	0.31647	0.0347678	0.218343	-0.0602038	0.186883
CAD1	RFX1	-0.0246426	0.21866	-0.00696366	0.44515	-0.0178029	0.369793
FKH2	MSN4	0.00441036	0.45866	0.0416556	0.22027	-0.0357558	0.281683
CIN5	RPN4	0.00785139	0.45922	0.0384173	0.22105	-0.0294351	0.369197
CIN5	INO4	0.000949385	0.4902	0.0302171	0.22503	-0.0284093	0.297087
SOK2	YAP1	-0.0180981	0.338273	-0.0436716	0.225183	0.0267413	0.351847
FKH2	SKO1	-0.0207226	0.225193	-0.00453051	0.469703	-0.0162657	0.390333
INO4	SOK2	0.0232562	0.22596	-0.0230205	0.29671	0.0473671	0.171677
ACE2	RTG3	0.0100283	0.422163	-0.0592653	0.226273	0.0736589	0.22392
SOK2	SWI4	0.00882886	0.41678	-0.0415433	0.22679	0.0525554	0.22436
ADR1	YAP1	-0.010958	0.353797	-0.0353686	0.22829	0.0253056	0.31647
ACE2	INO4	0.0248861	0.230473	-0.00425784	0.466213	0.0292685	0.29859
ADR1	UGA3	-0.0288978	0.23331	0.0307052	0.284687	-0.0578274	0.170163
PDR1	RIM101	0.023963	0.23564	0.0171693	0.368353	0.00667903	0.453447
ACE2	DAL81	0.023011	0.261893	-0.0478618	0.236813	0.0744355	0.168577
CAD1	DAL81	-0.0235474	0.23992	0.0018993	0.48649	-0.0253985	0.353947
CAD1	PDR1	-0.00275811	0.468477	0.0377899	0.2441	-0.0390715	0.253027
GCN4	INO4	-0.00547189	0.44471	0.0339347	0.246803	-0.0381133	0.253077
GCN4	SWI4	0.0234884	0.24977	0.0283696	0.25135	-0.00474656	0.461493
ACE2	YAP1	0.0209603	0.25198	-0.0278515	0.304783	0.0502102	0.206633
MSN4	RIM101	0.0265841	0.253193	-0.0316705	0.360327	0.0601599	0.272187
CAD1	MSN4	-0.00972153	0.38026	-0.0349865	0.253497	0.0261809	0.329737
DAL81	RTG3	0.019408	0.26612	-0.0344897	0.25353	0.055823	0.17248
ECM22	FZF1	0.0105488	0.36299	-0.0239154	0.257677	0.0353087	0.207493
FKH2	FZF1	0.00307206	0.452027	0.0220362	0.259183	-0.0185553	0.30618
YAP1	YAP5	-0.00607927	0.425963	-0.0356411	0.264553	0.0306544	0.317133
RFX1	SOK2	0.0108346	0.35478	-0.0292406	0.265673	0.0412823	0.216947
ECM22	RFX1	-0.000996551	0.4892	0.0287199	0.267683	-0.0288869	0.2899
INO4	UGA3	0.0178821	0.283207	0.026138	0.268237	-0.00804565	0.428263
ACE2	SKO1	-0.00339487	0.450697	-0.0342851	0.270257	0.0319869	0.294823
ASH1	RIM101	0.0125805	0.408497	0.0283979	0.270693	-0.0153806	0.412317
DAL81	INO4	-0.0247946	0.271343	-0.0349223	0.27266	0.0104941	0.441387
ASH1	IXR1	0.00815416	0.411963	0.0323734	0.273523	-0.0234598	0.347587
ACE2	FZF1	0.00441318	0.43729	0.0253478	0.274897	-0.0204171	0.31883
CIN5	YAP5	-0.026909	0.27668	-0.0014796	0.488297	-0.025467	0.344007
DAL81	YAP1	-0.0205152	0.280343	0.00993276	0.417947	-0.0301485	0.29344
CIN5	ECM22	0.0183694	0.281097	0.00798053	0.419147	0.0103066	0.41161
ADR1	RIM101	-0.0253971	0.282627	-0.0344056	0.336913	0.00932951	0.46083
CIN5	FKH2	-0.0175732	0.283277	-0.00441469	0.457147	-0.0132168	0.384577
FZF1	RIM101	0.00933502	0.42228	0.0326126	0.29736	-0.0225424	0.3768
ACE2	CIN5	-0.0164313	0.298333	0.017078	0.32716	-0.0329467	0.212057
ADR1	RPN4	-0.0210543	0.29984	-4.44E-14	0.499657	-0.0210543	0.36558
FZF1	UGA3	0.0146554	0.313803	-0.0199906	0.308173	0.0353527	0.213433
IXR1	YAP5	0.0216152	0.30891	-0.00257731	0.48021	0.024255	0.354033
RIM101	SWI4	0.00427339	0.467117	0.0294027	0.30905	-0.0244116	0.373887
INO4	YAP1	0.0251594	0.311517	-0.0212833	0.322607	0.0474527	0.23627
INO4	RIM101	-0.027175	0.312563	-0.00626332	0.445887	-0.0210435	0.37798
ASH1	YAP1	0.0164306	0.313117	0.0208884	0.352453	-0.00436662	0.47193
ACE2	CAD1	0.0156526	0.313343	-0.0143257	0.38829	0.030414	0.299283
FKH2	PDR1	0.0175353	0.313897	0.0340864	0.324677	-0.0160055	0.41554
GCN4	RIM101	-0.0132577	0.36811	0.0314676	0.316193	-0.0433609	0.268657
ASH1	CAD1	-0.0266106	0.32027	-0.00309425	0.470783	-0.0235894	0.366187
DAL81	FKH2	-0.013602	0.32176	-0.00265091	0.47639	-0.0109802	0.40535
CIN5	YAP1	0.0156605	0.323627	0.0197827	0.322743	-0.00404229	0.46729
ASH1	FKH2	0.0170106	0.325217	0.0192878	0.35452	-0.00223412	0.484663
DAL81	YAP5	-0.0172606	0.358633	0.0265035	0.3256	-0.0426342	0.274963
ASH1	FZF1	0.00981919	0.399763	0.0262832	0.32594	-0.0160424	0.401313
SOK2	YAP5	-0.00805883	0.407507	0.0223666	0.330837	-0.0297598	0.298753
RIM101	SKO1	-0.0204641	0.331143	0.0224314	0.353907	-0.0419544	0.27731
RPN4	YAP1	0.0152584	0.3335	-0.00180055	0.48993	0.0170897	0.40598
RFX1	RIM101	0.00712096	0.43021	-0.0198681	0.333823	0.0275362	0.31903
ECM22	MSN4	0.0154865	0.334073	0.00534997	0.451533	0.0100826	0.42398
RTG3	SOK2	0.014844	0.376283	0.0251686	0.335717	-0.0100712	0.44496
FZF1	YAP5	0.0152344	0.34686	0.0171527	0.352527	-0.00188593	0.48665
SKO1	UGA3	-0.0122073	0.35173	0.00724342	0.423817	-0.0193109	0.33055
ECM22	SOK2	0.00397062	0.44447	-0.0258555	0.352143	0.0306177	0.33954
GCN4	RFX1	0.00446455	0.45457	0.0227555	0.35557	-0.017884	0.397403
MSN4	SOK2	-0.00752285	0.437943	0.0185414	0.358243	-0.0255897	0.348843
FKH2	SWI4	-0.0164347	0.358987	0.013926	0.37436	-0.0299437	0.303477
ECM22	FKH2	0.0114192	0.362793	0.0030096	0.46833	0.00838436	0.429547
FZF1	YAP1	-0.00649469	0.444773	-0.015218	0.363167	0.00885807	0.43973
FKH2	RFX1	-0.0156596	0.365337	-0.00954355	0.41857	-0.00617497	0.4601
CIN5	SKO1	0.00694871	0.42905	0.0137641	0.36779	-0.00672287	0.450323
RFX1	SKO1	0.00739959	0.419023	0.017094	0.37718	-0.00953151	0.43778
ACE2	YAP5	-3.14E-14	0.50042	0.0137984	0.390337	-0.0136106	0.399567
DAL81	RIM101	-0.013238	0.409553	-0.0193678	0.39114	0.0062509	0.471287
CIN5	DAL81	0.0088255	0.399647	0.00513984	0.45747	0.00366681	0.471933
SWI4	YAP1	0.00470436	0.450743	0.0121089	0.39987	-0.00731592	0.449727
RTG3	YAP1	0.00755353	0.42319	0.0147601	0.409413	-0.00710175	0.460553
ACE2	ECM22	0.00628495	0.40971	-0.00905542	0.420143	0.0154806	0.37346
IXR1	MSN4	0.00999185	0.41222	0.0092896	0.431667	0.000695795	0.495557
PDR1	SOK2	0.00625306	0.41766	-0.000763742	0.494833	0.00702217	0.457993
ADR1	ASH1	-0.00343336	0.457227	0.0121997	0.429183	-0.0154447	0.41286
SKO1	YAP5	-0.000650987	0.49407	0.00833689	0.429557	-0.00891357	0.448537
RFX1	UGA3	0.00495986	0.460437	0.00656132	0.43438	-0.00159102	0.49032
DAL81	IXR1	-0.00722845	0.443373	0.00446212	0.473857	-0.0116386	0.441833
ACE2	SOK2	-0.00157041	0.481843	-0.00609147	0.44736	0.00454877	0.464777
CIN5	RIM101	-0.00376634	0.462303	-0.0048775	0.452163	0.0011166	0.49119
GCN4	SOK2	-3.15E-14	0.499387	-0.00405964	0.468673	0.00407619	0.474457
FKH2	YAP5	0.00262896	0.469247	-4.02E-14	0.498763	0.00262896	0.48367
