# Supplementary material for: Identification of response-modulated genetic interactions by sensitivity-based epistatic analysis
Source: BMC Genomics. 2010 Sep 10;11:493. doi: 10.1186/1471-2164-11-493 (PMC2996989; doi:10.1186/1471-2164-11-493)
Supplement: Additional file 3 — Results for phenotypic masking. Tab-delimited text file containing information on measured and predicted F- and S-scores used to identify masking interactions. [file 1471-2164-11-493-S3.TXT]

MEASURED	The measured epistasis score (S- or F-score)								
PREDICTED	The predicted score								
DIFFERENCE	The difference								
P VALUE	The P value associated with the score								
SENSITIIVITY	"Colums 3, 4, 5, 6"								
FITNESS	"Colums 7, 8, 9, 10"								
GENE 1	GENE 2	MEASURED	PREDICTED	DIFFERENCE	P VALUE	MEASURED	PREDICTED	DIFFERENCE	P VALUE
RAD5	RAD18	-0.764547	-0.767525	0.00297859	0	3.6531	4.24179	0.588695	0
RAD5	HPR5	-0.755082	-0.137618	0.617464	0	3.59316	0.226925	3.36623	0
RAD5	SHU2	-0.245325	-0.128113	0.117212	0.000236667	0.213684	0.150609	0.0630751	0.00779333
RAD5	PSY3	-0.204309	-0.135862	0.0684478	0.00041	0.187975	0.175405	0.01257	0.00295333
RAD5	CSM2	-0.219569	-0.144158	0.0754113	0.00307333	0.187187	0.175973	0.0112137	0.0267767
RAD5	SHU1	-0.261086	-0.147749	0.113337	0.000363333	0.247927	0.184625	0.0633015	0.00439333
RAD5	RAD54	-0.401125	-0.382864	0.0182612	0.000626667	0.411153	0.931006	0.519853	0.01449
RAD5	RAD51	-0.40119	-0.344093	0.0570973	0	0.33209	0.793313	0.461223	0.00617
RAD5	RAD57	-0.390504	-0.301597	0.0889062	1.00E-05	0.466035	0.619275	0.153241	0
RAD5	RAD55	-0.341587	-0.285157	0.0564296	0	0.324817	0.579858	0.255041	0
RAD5	SGS1	-0.502215	-0.486074	0.0161412	0	1.16242	1.30751	0.145087	0
RAD5	RAD52	-0.347402	-0.509767	0.162365	0	0.322616	1.67689	1.35427	0
RAD5	RAD59	-0.278882	-0.217106	0.0617762	0	0.27246	0.329339	0.0568792	3.33E-06
RAD5	MPH1	-0.202976	-0.124763	0.0782129	0.000203333	0.133811	0.148181	0.0143703	0.01571
RAD5	RTT101	-0.397908	-0.286431	0.111477	0	0.529705	0.613118	0.0834125	0
RAD5	MMS1	-0.442409	-0.367565	0.0748443	0	0.575084	0.977605	0.402521	0
RAD5	RTT107	-0.325822	-0.246816	0.0790052	0	0.350689	0.453647	0.102958	0
RAD5	RAD61	0.350689	0.453647	0.102958	0.418797	0.350689	0.453647	0.102958	0.488517
RAD5	CSM3	-0.132776	-0.0818562	0.0509196	0.02008	-0.132776	-0.0818562	0.0509196	0.257143
RAD5	MUS81	-0.364437	-0.220315	0.144122	0	0.444256	0.356925	0.0873308	0
RAD5	MMS4	-0.166135	-0.208709	0.0425742	0.00819333	-0.166135	-0.208709	0.0425742	0.0503533
RAD5	SLX4	-0.166135	-0.208709	0.0425742	0.47953	-0.166135	-0.208709	0.0425742	0.449257
RAD5	CLA4	-0.166135	-0.208709	0.0425742	0.0772167	-0.166135	-0.208709	0.0425742	0.0861967
RAD5	SWC5	-0.119394	-0.00854321	0.110851	0.0498167	0.128192	0.112274	0.0159184	0.03018
RAD5	MAG1	0.128192	0.112274	0.0159184	0.08577	0.12754	0.247519	0.119979	0.0189833
RAD18	RAD5	-0.764547	-0.772072	0.00752537	0	3.6531	4.01701	0.363915	0
RAD18	HPR5	-0.751441	-0.137618	0.613822	0	3.78314	0.226925	3.55622	0
RAD18	SHU2	3.78314	0.226925	3.55622	0.121173	3.78314	0.226925	3.55622	0.173867
RAD18	PSY3	3.78314	0.226925	3.55622	0.0592033	3.78314	0.226925	3.55622	0.133323
RAD18	CSM2	-0.187671	-0.144158	0.0435126	0.03343	-0.187671	-0.144158	0.0435126	0.12665
RAD18	SHU1	-0.187671	-0.144158	0.0435126	0.0576367	-0.187671	-0.144158	0.0435126	0.11153
RAD18	RAD54	-0.423654	-0.382864	0.0407897	0	0.574013	0.931006	0.356993	0
RAD18	RAD51	-0.239575	-0.344093	0.104518	0.00105667	0.219341	0.793313	0.573973	0.0102867
RAD18	RAD57	-0.304633	-0.301597	0.00303604	0.00160667	0.263245	0.619275	0.356031	0.0312733
RAD18	RAD55	-0.28697	-0.285157	0.00181315	0.00132333	0.259563	0.579858	0.320295	0.00838333
RAD18	SGS1	-0.460923	-0.486074	0.0251514	0	1.00546	1.30751	0.302045	0
RAD18	RAD52	-0.330711	-0.509767	0.179056	0	0.283631	1.67689	1.39326	5.67E-05
RAD18	RAD59	-0.194637	-0.217106	0.0224688	0.000383333	0.123903	0.329339	0.205436	0.0146867
RAD18	MPH1	0.123903	0.329339	0.205436	0.0853167	0.123903	0.329339	0.205436	0.42829
RAD18	RTT101	-0.31934	-0.286431	0.0329096	0	0.42558	0.613118	0.187538	0
RAD18	MMS1	-0.369812	-0.367565	0.00224714	0	0.50381	0.977605	0.473795	0
RAD18	RTT107	-0.246972	-0.246816	0.000155794	0.00152	0.248948	0.453647	0.204698	0.00329333
RAD18	RAD61	0.248948	0.453647	0.204698	0.05897	0.248948	0.453647	0.204698	0.0736433
RAD18	CSM3	0.248948	0.453647	0.204698	0.163227	0.248948	0.453647	0.204698	0.373993
RAD18	MUS81	-0.26033	-0.220315	0.0400156	0	0.263615	0.356925	0.0933103	0.000126667
RAD18	MMS4	-0.22077	-0.208709	0.0120607	0	0.196429	0.336917	0.140488	9.00E-05
RAD18	SLX4	0.196429	0.336917	0.140488	0.48341	0.196429	0.336917	0.140488	0.454833
RAD18	CLA4	0.196429	0.336917	0.140488	0.33601	0.196429	0.336917	0.140488	0.18047
RAD18	SWC5	-0.117143	-0.00854321	0.1086	0.0413733	0.172341	0.112274	0.0600674	0.00400333
RAD18	MAG1	-0.0972628	-0.183026	0.0857631	0.04771	-0.0972628	-0.183026	0.0857631	0.16386
HPR5	RAD5	-0.755082	-0.772072	0.0169897	0	3.59316	4.01701	0.423857	0
HPR5	RAD18	-0.751441	-0.767525	0.0160846	0	3.78314	4.24179	0.458649	0
HPR5	SHU2	3.78314	4.24179	0.458649	0.137397	3.78314	4.24179	0.458649	0.0601967
HPR5	PSY3	-0.110392	-0.135862	0.0254695	0.0427033	0.14059	0.175405	0.0348148	0.0111967
HPR5	CSM2	0.14059	0.175405	0.0348148	0.283233	0.14059	0.175405	0.0348148	0.219767
HPR5	SHU1	0.14059	0.175405	0.0348148	0.175393	0.14059	0.175405	0.0348148	0.116467
HPR5	RAD51	0.14059	0.175405	0.0348148	0.259613	0.14059	0.175405	0.0348148	0.16132
HPR5	RAD57	-0.185445	-0.301597	0.116153	0.000113333	0.346068	0.619275	0.273207	0
HPR5	RAD55	0.346068	0.619275	0.273207	0.106053	0.23551	0.579858	0.344348	0.01636
HPR5	RAD52	0.23551	0.579858	0.344348	0.436127	0.23551	0.579858	0.344348	0.4907
HPR5	RAD59	-0.160754	-0.217106	0.0563516	0.00084	0.218186	0.329339	0.111153	1.33E-05
HPR5	MPH1	0.218186	0.329339	0.111153	0.125453	0.218186	0.329339	0.111153	0.0477833
HPR5	RTT101	0.218186	0.329339	0.111153	0.42561	0.218186	0.329339	0.111153	0.163183
HPR5	MMS1	0.218186	0.329339	0.111153	0.32961	0.218186	0.329339	0.111153	0.0878067
HPR5	RTT107	0.218186	0.329339	0.111153	0.01098	0.218186	0.329339	0.111153	3.67E-05
HPR5	RAD61	0.218186	0.329339	0.111153	0.102243	0.218186	0.329339	0.111153	0.0373533
HPR5	CSM3	0.218186	0.329339	0.111153	0.00179	0.218186	0.329339	0.111153	0
HPR5	MUS81	0.218186	0.329339	0.111153	0.00162667	0.218186	0.329339	0.111153	0.000383333
HPR5	MMS4	0.218186	0.329339	0.111153	0.0374533	0.218186	0.329339	0.111153	0.01445
HPR5	SLX4	0.218186	0.329339	0.111153	0.365907	0.218186	0.329339	0.111153	0.31868
HPR5	CLA4	0.218186	0.329339	0.111153	0.24379	0.218186	0.329339	0.111153	0.369123
HPR5	SWC5	0.218186	0.329339	0.111153	0.42294	0.218186	0.329339	0.111153	0.25988
HPR5	MAG1	0.218186	0.329339	0.111153	0.127297	0.218186	0.329339	0.111153	0.177557
SHU2	RAD5	-0.245325	-0.772072	0.526747	0.000236667	0.213684	4.01701	3.80333	0.00779333
SHU2	RAD18	0.213684	4.01701	3.80333	0.121173	0.213684	4.01701	3.80333	0.173867
SHU2	HPR5	0.213684	4.01701	3.80333	0.137397	0.213684	4.01701	3.80333	0.0601967
SHU2	PSY3	-0.13207	-0.135862	0.00379163	0.02372	0.144456	0.175405	0.0309489	0.00913
SHU2	CSM2	-0.136616	-0.144158	0.00754178	0.00416333	0.11574	0.175973	0.0602338	0.0154167
SHU2	SHU1	-0.14473	-0.147749	0.00301899	0.0113	0.120711	0.184625	0.0639146	0.0141833
SHU2	RAD54	-0.200876	-0.382864	0.181988	0.00762	0.223329	0.931006	0.707677	0.00453667
SHU2	RAD51	0.223329	0.931006	0.707677	0.07331	0.223329	0.931006	0.707677	0.08602
SHU2	RAD57	-0.149174	-0.301597	0.152423	0.00181667	0.12587	0.619275	0.493405	0.00758667
SHU2	SGS1	-0.275063	-0.486074	0.211011	0	0.525615	1.30751	0.781895	0
SHU2	RAD52	0.525615	1.30751	0.781895	0.352553	0.525615	1.30751	0.781895	0.292883
SHU2	RAD59	0.525615	1.30751	0.781895	0.284627	0.525615	1.30751	0.781895	0.415507
SHU2	MPH1	-0.0996544	-0.124763	0.0251087	0.03329	-0.0996544	-0.124763	0.0251087	0.330643
SHU2	RTT101	-0.0996544	-0.124763	0.0251087	0.419653	-0.0996544	-0.124763	0.0251087	0.306383
SHU2	MMS1	-0.0996544	-0.124763	0.0251087	0.417027	-0.0996544	-0.124763	0.0251087	0.485193
SHU2	RTT107	-0.0996544	-0.124763	0.0251087	0.00753	-0.0996544	-0.124763	0.0251087	1.67E-05
SHU2	RAD61	-0.0996544	-0.124763	0.0251087	0.40017	-0.0996544	-0.124763	0.0251087	0.262397
SHU2	CSM3	-0.0996544	-0.124763	0.0251087	0.389553	-0.0996544	-0.124763	0.0251087	0.402537
SHU2	MUS81	-0.0996544	-0.124763	0.0251087	0.05355	-0.0996544	-0.124763	0.0251087	0.0794867
SHU2	MMS4	-0.0931952	-0.208709	0.115514	0.04257	-0.0931952	-0.208709	0.115514	0.0506067
SHU2	SLX4	-0.0931952	-0.208709	0.115514	0.0671967	-0.0931952	-0.208709	0.115514	0.04021
SHU2	CLA4	-0.0931952	-0.208709	0.115514	0.00329667	-0.0931952	-0.208709	0.115514	0.00598333
SHU2	SWC5	-0.0931952	-0.208709	0.115514	0.45289	-0.0931952	-0.208709	0.115514	0.43158
SHU2	MAG1	-0.0931952	-0.208709	0.115514	0.0444233	-0.0931952	-0.208709	0.115514	0.0561733
PSY3	RAD5	-0.204309	-0.772072	0.567763	0.00041	0.187975	4.01701	3.82904	0.00295333
PSY3	RAD18	0.187975	4.01701	3.82904	0.0592033	0.187975	4.01701	3.82904	0.133323
PSY3	HPR5	-0.110392	-0.137618	0.0272263	0.0427033	0.14059	0.226925	0.0863344	0.0111967
PSY3	SHU2	-0.13207	-0.128113	0.00395675	0.02372	0.144456	0.150609	0.0061529	0.00913
PSY3	CSM2	-0.128687	-0.144158	0.015471	0.0224433	0.160126	0.175973	0.0158472	0.00152667
PSY3	SHU1	-0.139017	-0.147749	0.00873172	0.00643667	0.132404	0.184625	0.0522216	0.01077
PSY3	RAD54	-0.246522	-0.382864	0.136342	0.0127767	0.321609	0.931006	0.609397	0.00414
PSY3	RAD51	0.321609	0.931006	0.609397	0.252167	0.321609	0.931006	0.609397	0.402447
PSY3	RAD57	-0.1567	-0.301597	0.144898	0.0180267	0.14272	0.619275	0.476556	0.0307033
PSY3	RAD55	0.14272	0.619275	0.476556	0.0526	0.137358	0.579858	0.4425	0.0274667
PSY3	SGS1	-0.279019	-0.486074	0.207056	0	0.572064	1.30751	0.735446	0
PSY3	RAD52	0.572064	1.30751	0.735446	0.435457	0.572064	1.30751	0.735446	0.426347
PSY3	RAD59	0.572064	1.30751	0.735446	0.408327	0.572064	1.30751	0.735446	0.339117
PSY3	MPH1	-0.11175	-0.124763	0.013013	0.0160633	-0.11175	-0.124763	0.013013	0.08849
PSY3	RTT101	-0.11175	-0.124763	0.013013	0.345	-0.11175	-0.124763	0.013013	0.452623
PSY3	MMS1	-0.11175	-0.124763	0.013013	0.437477	-0.11175	-0.124763	0.013013	0.194153
PSY3	RTT107	-0.11175	-0.124763	0.013013	0.0657733	-0.11175	-0.124763	0.013013	0.0247333
PSY3	RAD61	-0.11175	-0.124763	0.013013	0.42716	-0.11175	-0.124763	0.013013	0.44179
PSY3	CSM3	-0.11175	-0.124763	0.013013	0.232163	-0.11175	-0.124763	0.013013	0.2557
PSY3	MUS81	-0.140495	-0.220315	0.0798198	0.0165033	0.168192	0.356925	0.188734	0.00122667
PSY3	MMS4	0.168192	0.356925	0.188734	0.0745033	0.168192	0.356925	0.188734	0.0747433
PSY3	SLX4	0.168192	0.356925	0.188734	0.0204967	0.168192	0.356925	0.188734	0.00847667
PSY3	CLA4	0.168192	0.356925	0.188734	0.0160267	0.168192	0.356925	0.188734	0.0306967
PSY3	SWC5	0.168192	0.356925	0.188734	0.475497	0.168192	0.356925	0.188734	0.42909
PSY3	MAG1	0.168192	0.356925	0.188734	0.0262533	0.168192	0.356925	0.188734	0.0290033
CSM2	RAD5	-0.219569	-0.772072	0.552503	0.00307333	0.187187	4.01701	3.82983	0.0267767
CSM2	RAD18	-0.187671	-0.767525	0.579854	0.03343	-0.187671	-0.767525	0.579854	0.12665
CSM2	HPR5	-0.187671	-0.767525	0.579854	0.283233	-0.187671	-0.767525	0.579854	0.219767
CSM2	SHU2	-0.136616	-0.128113	0.00850309	0.00416333	0.11574	0.150609	0.0348696	0.0154167
CSM2	PSY3	-0.128687	-0.135862	0.00717448	0.0224433	0.160126	0.175405	0.015279	0.00152667
CSM2	SHU1	-0.169576	-0.147749	0.0218269	0.00142	0.181235	0.184625	0.00338999	0.000983333
CSM2	RAD54	-0.208174	-0.382864	0.17469	0.0007	0.228951	0.931006	0.702056	0.00041
CSM2	RAD51	-0.138473	-0.344093	0.20562	0.0197967	-0.138473	-0.344093	0.20562	0.0584867
CSM2	RAD57	-0.133996	-0.301597	0.167601	0.0106167	-0.133996	-0.301597	0.167601	0.05199
CSM2	RAD55	-0.142749	-0.285157	0.142408	0.00865	0.108052	0.579858	0.471806	0.0430433
CSM2	SGS1	-0.221913	-0.486074	0.264162	0.00419	0.441448	1.30751	0.866061	1.00E-05
CSM2	RAD52	0.441448	1.30751	0.866061	0.325047	0.441448	1.30751	0.866061	0.219247
CSM2	RAD59	0.441448	1.30751	0.866061	0.3703	0.441448	1.30751	0.866061	0.269543
CSM2	MPH1	0.441448	1.30751	0.866061	0.05691	0.441448	1.30751	0.866061	0.0763533
CSM2	RTT101	0.441448	1.30751	0.866061	0.444827	0.441448	1.30751	0.866061	0.190243
CSM2	MMS1	0.441448	1.30751	0.866061	0.43018	0.441448	1.30751	0.866061	0.434173
CSM2	RTT107	0.441448	1.30751	0.866061	0.00883667	0.441448	1.30751	0.866061	0.000166667
CSM2	RAD61	0.441448	1.30751	0.866061	0.446167	0.441448	1.30751	0.866061	0.32724
CSM2	CSM3	0.441448	1.30751	0.866061	0.194733	0.441448	1.30751	0.866061	0.32717
CSM2	MUS81	0.441448	1.30751	0.866061	0.135953	0.441448	1.30751	0.866061	0.269683
CSM2	MMS4	0.441448	1.30751	0.866061	0.137407	0.441448	1.30751	0.866061	0.21304
CSM2	SLX4	0.441448	1.30751	0.866061	0.0788467	0.441448	1.30751	0.866061	0.05006
CSM2	CLA4	0.441448	1.30751	0.866061	0.00551	0.441448	1.30751	0.866061	0.0133867
CSM2	SWC5	0.441448	1.30751	0.866061	0.122857	0.441448	1.30751	0.866061	0.138283
CSM2	MAG1	0.441448	1.30751	0.866061	0	0.441448	1.30751	0.866061	0
SHU1	RAD5	-0.261086	-0.772072	0.510986	0.000363333	0.247927	4.01701	3.76909	0.00439333
SHU1	RAD18	0.247927	4.01701	3.76909	0.0576367	0.247927	4.01701	3.76909	0.11153
SHU1	HPR5	0.247927	4.01701	3.76909	0.175393	0.247927	4.01701	3.76909	0.116467
SHU1	SHU2	-0.14473	-0.128113	0.0166168	0.0113	0.120711	0.150609	0.0298985	0.0141833
SHU1	PSY3	-0.139017	-0.135862	0.00315572	0.00643667	0.132404	0.175405	0.0430015	0.01077
SHU1	CSM2	-0.169576	-0.144158	0.0254179	0.00142	0.181235	0.175973	0.00526195	0.000983333
SHU1	RAD54	-0.207282	-0.382864	0.175582	8.00E-05	0.229811	0.931006	0.701195	6.33E-05
SHU1	RAD51	-0.119527	-0.344093	0.224566	0.04294	-0.119527	-0.344093	0.224566	0.0851067
SHU1	RAD57	-0.156545	-0.301597	0.145052	0.00379333	0.133808	0.619275	0.485467	0.01499
SHU1	RAD55	-0.128036	-0.285157	0.157122	0.019	-0.128036	-0.285157	0.157122	0.14508
SHU1	SGS1	-0.28798	-0.486074	0.198094	0	0.57413	1.30751	0.73338	0
SHU1	RAD52	0.57413	1.30751	0.73338	0.25121	0.57413	1.30751	0.73338	0.24798
SHU1	RAD59	0.57413	1.30751	0.73338	0.35652	0.57413	1.30751	0.73338	0.43752
SHU1	MPH1	0.57413	1.30751	0.73338	0.08119	0.57413	1.30751	0.73338	0.253877
SHU1	RTT101	0.57413	1.30751	0.73338	0.493523	0.57413	1.30751	0.73338	0.299233
SHU1	MMS1	0.57413	1.30751	0.73338	0.0854733	0.0985362	0.977605	0.879069	0.03569
SHU1	RTT107	0.0985362	0.977605	0.879069	0.02826	0.0985362	0.977605	0.879069	0.00114
SHU1	RAD61	0.0985362	0.977605	0.879069	0.496863	0.0985362	0.977605	0.879069	0.407683
SHU1	CSM3	0.0985362	0.977605	0.879069	0.2799	0.0985362	0.977605	0.879069	0.40326
SHU1	MUS81	-0.139065	-0.220315	0.0812496	0.0392167	-0.139065	-0.220315	0.0812496	0.0941633
SHU1	MMS4	-0.139065	-0.220315	0.0812496	0.377327	-0.139065	-0.220315	0.0812496	0.380303
SHU1	SLX4	-0.139065	-0.220315	0.0812496	0.136057	-0.139065	-0.220315	0.0812496	0.0765567
SHU1	CLA4	-0.139065	-0.220315	0.0812496	0.00239	-0.139065	-0.220315	0.0812496	0.0296
SHU1	SWC5	-0.139065	-0.220315	0.0812496	0.1812	-0.139065	-0.220315	0.0812496	0.22529
SHU1	MAG1	-0.139065	-0.220315	0.0812496	0.0799467	-0.139065	-0.220315	0.0812496	0.0692233
RAD54	RAD5	-0.401125	-0.772072	0.370947	0.000626667	0.411153	4.01701	3.60586	0.01449
RAD54	RAD18	-0.423654	-0.767525	0.343871	0	0.574013	4.24179	3.66778	0
RAD54	SHU2	-0.200876	-0.128113	0.0727632	0.00762	0.223329	0.150609	0.07272	0.00453667
RAD54	PSY3	-0.246522	-0.135862	0.110661	0.0127767	0.321609	0.175405	0.146204	0.00414
RAD54	CSM2	-0.208174	-0.144158	0.064016	0.0007	0.228951	0.175973	0.0529773	0.00041
RAD54	SHU1	-0.207282	-0.147749	0.0595333	8.00E-05	0.229811	0.184625	0.0451859	6.33E-05
RAD54	RAD51	-0.37121	-0.344093	0.0271172	0	0.799596	0.793313	0.00628305	0
RAD54	RAD57	-0.351598	-0.301597	0.0500009	0	0.679112	0.619275	0.0598362	0
RAD54	RAD55	-0.343598	-0.285157	0.058441	0	0.686167	0.579858	0.106309	0
RAD54	SGS1	-0.261486	-0.486074	0.224588	3.33E-06	0.524876	1.30751	0.782633	0
RAD54	RAD52	-0.358755	-0.509767	0.151012	0	0.79361	1.67689	0.883278	0
RAD54	RAD59	-0.124787	-0.217106	0.0923181	0.0105933	0.11959	0.329339	0.209749	0.01224
RAD54	MPH1	0.11959	0.329339	0.209749	0.0573933	0.11959	0.329339	0.209749	0.0586933
RAD54	RTT101	0.11959	0.329339	0.209749	0.21984	0.11959	0.329339	0.209749	0.131627
RAD54	MMS1	0.11959	0.329339	0.209749	0.389527	0.11959	0.329339	0.209749	0.364863
RAD54	RTT107	0.11959	0.329339	0.209749	0	0.11959	0.329339	0.209749	0
RAD54	RAD61	0.11959	0.329339	0.209749	0.201313	0.11959	0.329339	0.209749	0.0778333
RAD54	CSM3	0.11959	0.329339	0.209749	0.0515033	0.11959	0.329339	0.209749	0.115973
RAD54	MUS81	0.11959	0.329339	0.209749	0.195717	0.11959	0.329339	0.209749	0.127167
RAD54	MMS4	0.11959	0.329339	0.209749	0.211537	0.11959	0.329339	0.209749	0.176513
RAD54	SLX4	0.11959	0.329339	0.209749	0.000616667	0.11959	0.329339	0.209749	0.000213333
RAD54	CLA4	0.11959	0.329339	0.209749	0	0.11959	0.329339	0.209749	0
RAD54	SWC5	0.11959	0.329339	0.209749	0.166657	0.11959	0.329339	0.209749	0.45197
RAD54	MAG1	0.11959	0.329339	0.209749	0	0.11959	0.329339	0.209749	0
RAD51	RAD5	-0.40119	-0.772072	0.370882	0	0.33209	4.01701	3.68492	0.00617
RAD51	RAD18	-0.239575	-0.767525	0.52795	0.00105667	0.219341	4.24179	4.02245	0.0102867
RAD51	HPR5	0.219341	4.24179	4.02245	0.259613	0.219341	4.24179	4.02245	0.16132
RAD51	SHU2	0.219341	4.24179	4.02245	0.07331	0.219341	4.24179	4.02245	0.08602
RAD51	PSY3	0.219341	4.24179	4.02245	0.252167	0.219341	4.24179	4.02245	0.402447
RAD51	CSM2	-0.138473	-0.144158	0.00568487	0.0197967	-0.138473	-0.144158	0.00568487	0.0584867
RAD51	SHU1	-0.119527	-0.147749	0.0282224	0.04294	-0.119527	-0.147749	0.0282224	0.0851067
RAD51	RAD54	-0.37121	-0.382864	0.0116538	0	0.799596	0.931006	0.13141	0
RAD51	RAD57	-0.287175	-0.301597	0.0144224	0	0.51602	0.619275	0.103255	0
RAD51	RAD55	-0.259335	-0.285157	0.0258221	3.33E-06	0.483801	0.579858	0.0960566	0
RAD51	SGS1	-0.19342	-0.486074	0.292654	0.01804	0.357057	1.30751	0.950453	0.000226667
RAD51	RAD52	-0.290678	-0.509767	0.219089	3.33E-06	0.621528	1.67689	1.05536	0
RAD51	RAD59	-0.135032	-0.217106	0.0820731	0.00653333	0.145284	0.329339	0.184055	0.00311333
RAD51	MPH1	0.145284	0.329339	0.184055	0.0518567	0.145284	0.329339	0.184055	0.161393
RAD51	RTT101	0.145284	0.329339	0.184055	0.148387	0.145284	0.329339	0.184055	0.07724
RAD51	MMS1	0.145284	0.329339	0.184055	0.187577	0.145284	0.329339	0.184055	0.126953
RAD51	RTT107	0.145284	0.329339	0.184055	0	0.145284	0.329339	0.184055	0
RAD51	RAD61	0.145284	0.329339	0.184055	0.489397	0.145284	0.329339	0.184055	0.398463
RAD51	CSM3	0.145284	0.329339	0.184055	0.0735667	0.145284	0.329339	0.184055	0.294137
RAD51	MUS81	0.145284	0.329339	0.184055	0.107943	0.145284	0.329339	0.184055	0.0524367
RAD51	MMS4	0.145284	0.329339	0.184055	0.45655	0.145284	0.329339	0.184055	0.429983
RAD51	SLX4	0.145284	0.329339	0.184055	0.00197333	0.145284	0.329339	0.184055	0.00136333
RAD51	CLA4	0.145284	0.329339	0.184055	0	0.145284	0.329339	0.184055	0
RAD51	SWC5	0.145284	0.329339	0.184055	0.155407	0.145284	0.329339	0.184055	0.210097
RAD51	MAG1	0.145284	0.329339	0.184055	0.00376333	0.145284	0.329339	0.184055	0.00377667
RAD57	RAD5	-0.390504	-0.772072	0.381568	1.00E-05	0.466035	4.01701	3.55098	0
RAD57	RAD18	-0.304633	-0.767525	0.462892	0.00160667	0.263245	4.24179	3.97855	0.0312733
RAD57	HPR5	-0.185445	-0.137618	0.0478261	0.000113333	0.346068	0.226925	0.119143	0
RAD57	SHU2	-0.149174	-0.128113	0.0210608	0.00181667	0.12587	0.150609	0.0247392	0.00758667
RAD57	PSY3	-0.1567	-0.135862	0.0208379	0.0180267	0.14272	0.175405	0.0326857	0.0307033
RAD57	CSM2	-0.133996	-0.144158	0.0101623	0.0106167	-0.133996	-0.144158	0.0101623	0.05199
RAD57	SHU1	-0.156545	-0.147749	0.00879572	0.00379333	0.133808	0.184625	0.0508171	0.01499
RAD57	RAD54	-0.351598	-0.382864	0.0312658	0	0.679112	0.931006	0.251895	0
RAD57	RAD51	-0.287175	-0.344093	0.0569183	0	0.51602	0.793313	0.277293	0
RAD57	RAD55	-0.277911	-0.285157	0.00724636	0	0.479711	0.579858	0.100147	0
RAD57	SGS1	-0.335435	-0.486074	0.15064	0	0.637331	1.30751	0.670179	0
RAD57	RAD52	-0.260067	-0.509767	0.249701	7.67E-05	0.469926	1.67689	1.20696	0
RAD57	RAD59	0.469926	1.67689	1.20696	0.117253	0.469926	1.67689	1.20696	0.39348
RAD57	MPH1	0.469926	1.67689	1.20696	0.0689133	0.469926	1.67689	1.20696	0.220063
RAD57	RTT101	0.469926	1.67689	1.20696	0.38356	0.469926	1.67689	1.20696	0.284807
RAD57	MMS1	0.469926	1.67689	1.20696	0.303533	0.469926	1.67689	1.20696	0.450233
RAD57	RTT107	0.469926	1.67689	1.20696	0.00128667	0.469926	1.67689	1.20696	0.0001
RAD57	CSM3	-0.126351	-0.0818562	0.0444952	0.0433933	-0.126351	-0.0818562	0.0444952	0.103603
RAD57	MUS81	-0.126351	-0.0818562	0.0444952	0.0649133	0.0963206	0.356925	0.260605	0.0331167
RAD57	MMS4	0.0963206	0.356925	0.260605	0.0949667	0.0963206	0.356925	0.260605	0.28169
RAD57	SLX4	0.0963206	0.356925	0.260605	0.0102033	0.0963206	0.356925	0.260605	0.00902667
RAD57	CLA4	0.0963206	0.356925	0.260605	0	0.0963206	0.356925	0.260605	0
RAD57	SWC5	0.0963206	0.356925	0.260605	0.25893	0.0963206	0.356925	0.260605	0.410387
RAD57	MAG1	0.0963206	0.356925	0.260605	0.0223667	0.0963206	0.356925	0.260605	0.0184667
RAD55	RAD5	-0.341587	-0.772072	0.430485	0	0.324817	4.01701	3.6922	0
RAD55	RAD18	-0.28697	-0.767525	0.480555	0.00132333	0.259563	4.24179	3.98223	0.00838333
RAD55	HPR5	0.259563	4.24179	3.98223	0.106053	0.23551	0.226925	0.00858539	0.01636
RAD55	PSY3	0.23551	0.226925	0.00858539	0.0526	0.137358	0.175405	0.038047	0.0274667
RAD55	CSM2	-0.142749	-0.144158	0.00140882	0.00865	0.108052	0.175973	0.0679219	0.0430433
RAD55	SHU1	-0.128036	-0.147749	0.0197134	0.019	-0.128036	-0.147749	0.0197134	0.14508
RAD55	RAD54	-0.343598	-0.382864	0.0392658	0	0.686167	0.931006	0.244839	0
RAD55	RAD51	-0.259335	-0.344093	0.0847579	3.33E-06	0.483801	0.793313	0.309512	0
RAD55	RAD57	-0.277911	-0.301597	0.0236863	0	0.479711	0.619275	0.139564	0
RAD55	SGS1	-0.360607	-0.486074	0.125468	0	0.698791	1.30751	0.608719	0
RAD55	RAD52	-0.252639	-0.509767	0.257129	0.000173333	0.450583	1.67689	1.22631	0
RAD55	RAD59	0.450583	1.67689	1.22631	0.103103	0.450583	1.67689	1.22631	0.482657
RAD55	MPH1	0.450583	1.67689	1.22631	0.06956	0.450583	1.67689	1.22631	0.249007
RAD55	RTT101	0.450583	1.67689	1.22631	0.101293	0.450583	1.67689	1.22631	0.0195367
RAD55	MMS1	0.450583	1.67689	1.22631	0.357753	0.450583	1.67689	1.22631	0.351523
RAD55	RTT107	0.450583	1.67689	1.22631	0.01949	0.450583	1.67689	1.22631	0.00380333
RAD55	RAD61	0.450583	1.67689	1.22631	0.0794267	0.450583	1.67689	1.22631	0.05575
RAD55	CSM3	0.450583	1.67689	1.22631	0.0757367	0.450583	1.67689	1.22631	0.182823
RAD55	MUS81	0.450583	1.67689	1.22631	0.320077	0.450583	1.67689	1.22631	0.215133
RAD55	MMS4	0.450583	1.67689	1.22631	0.0963833	0.450583	1.67689	1.22631	0.129457
RAD55	SLX4	0.450583	1.67689	1.22631	0.0231333	0.450583	1.67689	1.22631	0.01475
RAD55	CLA4	0.450583	1.67689	1.22631	0.0395167	0.450583	1.67689	1.22631	0.0423267
RAD55	SWC5	0.450583	1.67689	1.22631	0.294287	0.450583	1.67689	1.22631	0.439673
RAD55	MAG1	0.450583	1.67689	1.22631	0.00459667	0.450583	1.67689	1.22631	0.00407667
SGS1	RAD5	-0.502215	-0.772072	0.269857	0	1.16242	4.01701	2.85459	0
SGS1	RAD18	-0.460923	-0.767525	0.306602	0	1.00546	4.24179	3.23633	0
SGS1	SHU2	-0.275063	-0.128113	0.14695	0	0.525615	0.150609	0.375006	0
SGS1	PSY3	-0.279019	-0.135862	0.143157	0	0.572064	0.175405	0.396658	0
SGS1	CSM2	-0.221913	-0.144158	0.0777546	0.00419	0.441448	0.175973	0.265475	1.00E-05
SGS1	SHU1	-0.28798	-0.147749	0.140231	0	0.57413	0.184625	0.389504	0
SGS1	RAD54	-0.261486	-0.382864	0.121378	3.33E-06	0.524876	0.931006	0.40613	0
SGS1	RAD51	-0.19342	-0.344093	0.150673	0.01804	0.357057	0.793313	0.436256	0.000226667
SGS1	RAD57	-0.335435	-0.301597	0.0338372	0	0.637331	0.619275	0.0180554	0
SGS1	RAD55	-0.360607	-0.285157	0.0754494	0	0.698791	0.579858	0.118933	0
SGS1	RAD52	-0.320762	-0.509767	0.189005	9.67E-05	0.455434	1.67689	1.22146	4.67E-05
SGS1	RAD59	0.455434	1.67689	1.22146	0.428647	0.455434	1.67689	1.22146	0.368247
SGS1	MPH1	0.455434	1.67689	1.22146	0.163297	0.455434	1.67689	1.22146	0.212467
SGS1	RTT101	0.455434	1.67689	1.22146	0.314173	0.455434	1.67689	1.22146	0.0274833
SGS1	MMS1	-0.200321	-0.367565	0.167244	0.00217667	0.174261	0.977605	0.803344	0.00421
SGS1	RTT107	0.174261	0.977605	0.803344	0.00036	0.174261	0.977605	0.803344	0
SGS1	RAD61	0.174261	0.977605	0.803344	0.147317	0.174261	0.977605	0.803344	0.289973
SGS1	CSM3	0.174261	0.977605	0.803344	0.00606	0.174261	0.977605	0.803344	6.67E-06
SGS1	CLA4	0.174261	0.977605	0.803344	0	0.174261	0.977605	0.803344	0
SGS1	SWC5	0.174261	0.977605	0.803344	0.0322033	0.174261	0.977605	0.803344	0.14184
SGS1	MAG1	0.174261	0.977605	0.803344	0	0.174261	0.977605	0.803344	0
RAD52	RAD5	-0.347402	-0.772072	0.42467	0	0.322616	4.01701	3.6944	0
RAD52	RAD18	-0.330711	-0.767525	0.436814	0	0.283631	4.24179	3.95816	5.67E-05
RAD52	HPR5	0.283631	4.24179	3.95816	0.436127	0.283631	4.24179	3.95816	0.4907
RAD52	SHU2	0.283631	4.24179	3.95816	0.352553	0.283631	4.24179	3.95816	0.292883
RAD52	PSY3	0.283631	4.24179	3.95816	0.435457	0.283631	4.24179	3.95816	0.426347
RAD52	CSM2	0.283631	4.24179	3.95816	0.325047	0.283631	4.24179	3.95816	0.219247
RAD52	SHU1	0.283631	4.24179	3.95816	0.25121	0.283631	4.24179	3.95816	0.24798
RAD52	RAD54	-0.358755	-0.382864	0.0241091	0	0.79361	0.931006	0.137396	0
RAD52	RAD51	-0.290678	-0.344093	0.0534148	3.33E-06	0.621528	0.793313	0.171785	0
RAD52	RAD57	-0.260067	-0.301597	0.0415307	7.67E-05	0.469926	0.619275	0.14935	0
RAD52	RAD55	-0.252639	-0.285157	0.0325188	0.000173333	0.450583	0.579858	0.129275	0
RAD52	SGS1	-0.320762	-0.486074	0.165312	9.67E-05	0.455434	1.30751	0.852076	4.67E-05
RAD52	RAD59	0.455434	1.30751	0.852076	0.249163	0.455434	1.30751	0.852076	0.258833
RAD52	MPH1	0.455434	1.30751	0.852076	0.1369	0.455434	1.30751	0.852076	0.01074
RAD52	RTT101	0.455434	1.30751	0.852076	0.09712	0.455434	1.30751	0.852076	0.11396
RAD52	MMS1	-0.266067	-0.367565	0.101498	0.00303667	0.304433	0.977605	0.673171	0
RAD52	RTT107	0.304433	0.977605	0.673171	0.04549	0.304433	0.977605	0.673171	0.0253433
RAD52	RAD61	0.304433	0.977605	0.673171	0.205907	0.304433	0.977605	0.673171	0.12014
RAD52	CSM3	0.304433	0.977605	0.673171	0.0824667	0.304433	0.977605	0.673171	0.00713333
RAD52	MUS81	0.304433	0.977605	0.673171	0.299403	0.304433	0.977605	0.673171	0.31996
RAD52	MMS4	0.304433	0.977605	0.673171	0.465123	0.304433	0.977605	0.673171	0.247057
RAD52	SLX4	0.304433	0.977605	0.673171	0.0992133	0.304433	0.977605	0.673171	0.0795167
RAD52	CLA4	0.304433	0.977605	0.673171	0.11589	0.304433	0.977605	0.673171	0.0923233
RAD52	SWC5	0.304433	0.977605	0.673171	0.12662	0.304433	0.977605	0.673171	0.1509
RAD52	MAG1	0.304433	0.977605	0.673171	0.19061	0.304433	0.977605	0.673171	0.200693
RAD59	RAD5	-0.278882	-0.772072	0.49319	0	0.27246	4.01701	3.74455	3.33E-06
RAD59	RAD18	-0.194637	-0.767525	0.572888	0.000383333	0.123903	4.24179	4.11789	0.0146867
RAD59	HPR5	-0.160754	-0.137618	0.0231355	0.00084	0.218186	0.226925	0.00873906	1.33E-05
RAD59	SHU2	0.218186	0.226925	0.00873906	0.284627	0.218186	0.226925	0.00873906	0.415507
RAD59	PSY3	0.218186	0.226925	0.00873906	0.408327	0.218186	0.226925	0.00873906	0.339117
RAD59	CSM2	0.218186	0.226925	0.00873906	0.3703	0.218186	0.226925	0.00873906	0.269543
RAD59	SHU1	0.218186	0.226925	0.00873906	0.35652	0.218186	0.226925	0.00873906	0.43752
RAD59	RAD54	-0.124787	-0.382864	0.258077	0.0105933	0.11959	0.931006	0.811416	0.01224
RAD59	RAD51	-0.135032	-0.344093	0.209061	0.00653333	0.145284	0.793313	0.648029	0.00311333
RAD59	RAD57	0.145284	0.793313	0.648029	0.117253	0.145284	0.793313	0.648029	0.39348
RAD59	RAD55	0.145284	0.793313	0.648029	0.103103	0.145284	0.793313	0.648029	0.482657
RAD59	SGS1	0.145284	0.793313	0.648029	0.428647	0.145284	0.793313	0.648029	0.368247
RAD59	RAD52	0.145284	0.793313	0.648029	0.249163	0.145284	0.793313	0.648029	0.258833
RAD59	MPH1	0.145284	0.793313	0.648029	0.44191	0.145284	0.793313	0.648029	0.35475
RAD59	RTT101	0.145284	0.793313	0.648029	0.111947	0.145284	0.793313	0.648029	0.23896
RAD59	MMS1	0.145284	0.793313	0.648029	0.158407	0.145284	0.793313	0.648029	0.302893
RAD59	RTT107	0.145284	0.793313	0.648029	0.341457	0.145284	0.793313	0.648029	0.2309
RAD59	RAD61	0.145284	0.793313	0.648029	0.209343	0.145284	0.793313	0.648029	0.15563
RAD59	CSM3	0.145284	0.793313	0.648029	0.496353	0.145284	0.793313	0.648029	0.334237
RAD59	MUS81	0.145284	0.793313	0.648029	0.06811	0.163066	0.356925	0.19386	0.0195367
RAD59	MMS4	0.163066	0.356925	0.19386	0.07984	0.163066	0.356925	0.19386	0.126087
RAD59	SLX4	0.163066	0.356925	0.19386	0.00690333	0.163066	0.356925	0.19386	0.00342667
RAD59	CLA4	0.163066	0.356925	0.19386	0	0.163066	0.356925	0.19386	0
RAD59	SWC5	0.163066	0.356925	0.19386	0.106573	0.1163	0.112274	0.00402665	0.0140733
RAD59	MAG1	0.1163	0.112274	0.00402665	0.127707	0.1163	0.112274	0.00402665	0.137503
MPH1	RAD5	-0.202976	-0.772072	0.569096	0.000203333	0.133811	4.01701	3.8832	0.01571
MPH1	RAD18	0.133811	4.01701	3.8832	0.0853167	0.133811	4.01701	3.8832	0.42829
MPH1	HPR5	0.133811	4.01701	3.8832	0.125453	0.133811	4.01701	3.8832	0.0477833
MPH1	SHU2	-0.0996544	-0.128113	0.0284589	0.03329	-0.0996544	-0.128113	0.0284589	0.330643
MPH1	PSY3	-0.11175	-0.135862	0.0241116	0.0160633	-0.11175	-0.135862	0.0241116	0.08849
MPH1	CSM2	-0.11175	-0.135862	0.0241116	0.05691	-0.11175	-0.135862	0.0241116	0.0763533
MPH1	SHU1	-0.11175	-0.135862	0.0241116	0.08119	-0.11175	-0.135862	0.0241116	0.253877
MPH1	RAD54	-0.11175	-0.135862	0.0241116	0.0573933	-0.11175	-0.135862	0.0241116	0.0586933
MPH1	RAD51	-0.11175	-0.135862	0.0241116	0.0518567	-0.11175	-0.135862	0.0241116	0.161393
MPH1	RAD57	-0.11175	-0.135862	0.0241116	0.0689133	-0.11175	-0.135862	0.0241116	0.220063
MPH1	RAD55	-0.11175	-0.135862	0.0241116	0.06956	-0.11175	-0.135862	0.0241116	0.249007
MPH1	SGS1	-0.11175	-0.135862	0.0241116	0.163297	-0.11175	-0.135862	0.0241116	0.212467
MPH1	RAD52	-0.11175	-0.135862	0.0241116	0.1369	-0.11175	-0.135862	0.0241116	0.01074
MPH1	RAD59	-0.11175	-0.135862	0.0241116	0.44191	-0.11175	-0.135862	0.0241116	0.35475
MPH1	RTT101	-0.11175	-0.135862	0.0241116	0.40626	-0.11175	-0.135862	0.0241116	0.217957
MPH1	MMS1	-0.11175	-0.135862	0.0241116	0.154357	-0.11175	-0.135862	0.0241116	0.139247
MPH1	RTT107	-0.11175	-0.135862	0.0241116	0.147847	-0.11175	-0.135862	0.0241116	0.0175467
MPH1	RAD61	-0.11175	-0.135862	0.0241116	0.329617	-0.11175	-0.135862	0.0241116	0.30786
MPH1	CSM3	-0.11175	-0.135862	0.0241116	0.460673	-0.11175	-0.135862	0.0241116	0.344353
MPH1	MUS81	-0.11175	-0.135862	0.0241116	0.00116333	-0.11175	-0.135862	0.0241116	9.00E-05
MPH1	MMS4	-0.11175	-0.135862	0.0241116	0	-0.11175	-0.135862	0.0241116	0
MPH1	SLX4	-0.11175	-0.135862	0.0241116	0.06408	-0.11175	-0.135862	0.0241116	0.01961
MPH1	CLA4	-0.11175	-0.135862	0.0241116	0	-0.11175	-0.135862	0.0241116	0
MPH1	SWC5	-0.11175	-0.135862	0.0241116	0.36567	-0.11175	-0.135862	0.0241116	0.420707
MPH1	MAG1	-0.11175	-0.135862	0.0241116	0.0692133	-0.11175	-0.135862	0.0241116	0.0609
RTT101	RAD5	-0.397908	-0.772072	0.374164	0	0.529705	4.01701	3.48731	0
RTT101	RAD18	-0.31934	-0.767525	0.448185	0	0.42558	4.24179	3.81621	0
RTT101	HPR5	0.42558	4.24179	3.81621	0.42561	0.42558	4.24179	3.81621	0.163183
RTT101	SHU2	0.42558	4.24179	3.81621	0.419653	0.42558	4.24179	3.81621	0.306383
RTT101	PSY3	0.42558	4.24179	3.81621	0.345	0.42558	4.24179	3.81621	0.452623
RTT101	CSM2	0.42558	4.24179	3.81621	0.444827	0.42558	4.24179	3.81621	0.190243
RTT101	SHU1	0.42558	4.24179	3.81621	0.493523	0.42558	4.24179	3.81621	0.299233
RTT101	RAD54	0.42558	4.24179	3.81621	0.21984	0.42558	4.24179	3.81621	0.131627
RTT101	RAD51	0.42558	4.24179	3.81621	0.148387	0.42558	4.24179	3.81621	0.07724
RTT101	RAD57	0.42558	4.24179	3.81621	0.38356	0.42558	4.24179	3.81621	0.284807
RTT101	RAD55	0.42558	4.24179	3.81621	0.101293	0.42558	4.24179	3.81621	0.0195367
RTT101	SGS1	0.42558	4.24179	3.81621	0.314173	0.42558	4.24179	3.81621	0.0274833
RTT101	RAD52	0.42558	4.24179	3.81621	0.09712	0.42558	4.24179	3.81621	0.11396
RTT101	RAD59	0.42558	4.24179	3.81621	0.111947	0.42558	4.24179	3.81621	0.23896
RTT101	MPH1	0.42558	4.24179	3.81621	0.40626	0.42558	4.24179	3.81621	0.217957
RTT101	MMS1	-0.382294	-0.367565	0.014729	0	0.865579	0.977605	0.112026	0
RTT101	RTT107	0.865579	0.977605	0.112026	0.255773	0.865579	0.977605	0.112026	0.0519567
RTT101	RAD61	0.865579	0.977605	0.112026	0.334067	0.865579	0.977605	0.112026	0.23525
RTT101	CSM3	0.865579	0.977605	0.112026	0.08002	0.865579	0.977605	0.112026	0.0926133
RTT101	MUS81	0.865579	0.977605	0.112026	0.17425	0.865579	0.977605	0.112026	0.01135
RTT101	MMS4	0.865579	0.977605	0.112026	0.460123	0.865579	0.977605	0.112026	0.350173
RTT101	SLX4	0.865579	0.977605	0.112026	0.02035	0.865579	0.977605	0.112026	0.00427
RTT101	CLA4	0.865579	0.977605	0.112026	0	0.865579	0.977605	0.112026	0
RTT101	SWC5	0.865579	0.977605	0.112026	0.427387	0.865579	0.977605	0.112026	0.454537
RTT101	MAG1	-0.118971	-0.183026	0.0640553	0.01581	0.122172	0.247519	0.125347	0.01001
MMS1	RAD5	-0.442409	-0.772072	0.329663	0	0.575084	4.01701	3.44193	0
MMS1	RAD18	-0.369812	-0.767525	0.397714	0	0.50381	4.24179	3.73798	0
MMS1	HPR5	0.50381	4.24179	3.73798	0.32961	0.50381	4.24179	3.73798	0.0878067
MMS1	SHU2	0.50381	4.24179	3.73798	0.417027	0.50381	4.24179	3.73798	0.485193
MMS1	PSY3	0.50381	4.24179	3.73798	0.437477	0.50381	4.24179	3.73798	0.194153
MMS1	CSM2	0.50381	4.24179	3.73798	0.43018	0.50381	4.24179	3.73798	0.434173
MMS1	SHU1	0.50381	4.24179	3.73798	0.0854733	0.0985362	0.184625	0.0860893	0.03569
MMS1	RAD54	0.0985362	0.184625	0.0860893	0.389527	0.0985362	0.184625	0.0860893	0.364863
MMS1	RAD51	0.0985362	0.184625	0.0860893	0.187577	0.0985362	0.184625	0.0860893	0.126953
MMS1	RAD57	0.0985362	0.184625	0.0860893	0.303533	0.0985362	0.184625	0.0860893	0.450233
MMS1	RAD55	0.0985362	0.184625	0.0860893	0.357753	0.0985362	0.184625	0.0860893	0.351523
MMS1	SGS1	-0.200321	-0.486074	0.285753	0.00217667	0.174261	1.30751	1.13325	0.00421
MMS1	RAD52	-0.266067	-0.509767	0.243701	0.00303667	0.304433	1.67689	1.37246	0
MMS1	RAD59	0.304433	1.67689	1.37246	0.158407	0.304433	1.67689	1.37246	0.302893
MMS1	MPH1	0.304433	1.67689	1.37246	0.154357	0.304433	1.67689	1.37246	0.139247
MMS1	RTT101	-0.382294	-0.286431	0.0958628	0	0.865579	0.613118	0.252461	0
MMS1	RTT107	-0.223295	-0.246816	0.0235218	0.00015	0.204858	0.453647	0.248788	0.00146
MMS1	RAD61	0.204858	0.453647	0.248788	0.339193	0.204858	0.453647	0.248788	0.43389
MMS1	CSM3	-0.124248	-0.0818562	0.0423916	0.02237	0.14358	0.14282	0.000759909	0.0115867
MMS1	MUS81	0.14358	0.14282	0.000759909	0.4414	0.14358	0.14282	0.000759909	0.38511
MMS1	MMS4	0.14358	0.14282	0.000759909	0.264087	0.14358	0.14282	0.000759909	0.22599
MMS1	SLX4	0.14358	0.14282	0.000759909	0.111457	0.14358	0.14282	0.000759909	0.0998133
MMS1	CLA4	0.14358	0.14282	0.000759909	4.67E-05	0.14358	0.14282	0.000759909	6.67E-06
MMS1	SWC5	-0.167818	-0.00854321	0.159274	0.0138333	0.266519	0.112274	0.154245	0.00045
MMS1	MAG1	-0.192443	-0.183026	0.00941748	3.33E-05	0.318419	0.247519	0.0709	0
RTT107	RAD5	-0.325822	-0.772072	0.44625	0	0.350689	4.01701	3.66632	0
RTT107	RAD18	-0.246972	-0.767525	0.520553	0.00152	0.248948	4.24179	3.99285	0.00329333
RTT107	HPR5	0.248948	4.24179	3.99285	0.01098	0.248948	4.24179	3.99285	3.67E-05
RTT107	SHU2	0.248948	4.24179	3.99285	0.00753	0.248948	4.24179	3.99285	1.67E-05
RTT107	PSY3	0.248948	4.24179	3.99285	0.0657733	0.248948	4.24179	3.99285	0.0247333
RTT107	CSM2	0.248948	4.24179	3.99285	0.00883667	0.248948	4.24179	3.99285	0.000166667
RTT107	SHU1	0.248948	4.24179	3.99285	0.02826	0.248948	4.24179	3.99285	0.00114
RTT107	RAD54	0.248948	4.24179	3.99285	0	0.248948	4.24179	3.99285	0
RTT107	RAD51	0.248948	4.24179	3.99285	0	0.248948	4.24179	3.99285	0
RTT107	RAD57	0.248948	4.24179	3.99285	0.00128667	0.248948	4.24179	3.99285	0.0001
RTT107	RAD55	0.248948	4.24179	3.99285	0.01949	0.248948	4.24179	3.99285	0.00380333
RTT107	SGS1	0.248948	4.24179	3.99285	0.00036	0.248948	4.24179	3.99285	0
RTT107	RAD52	0.248948	4.24179	3.99285	0.04549	0.248948	4.24179	3.99285	0.0253433
RTT107	RAD59	0.248948	4.24179	3.99285	0.341457	0.248948	4.24179	3.99285	0.2309
RTT107	MPH1	0.248948	4.24179	3.99285	0.147847	0.248948	4.24179	3.99285	0.0175467
RTT107	RTT101	0.248948	4.24179	3.99285	0.255773	0.248948	4.24179	3.99285	0.0519567
RTT107	MMS1	-0.223295	-0.367565	0.14427	0.00015	0.204858	0.977605	0.772747	0.00146
RTT107	RAD61	0.204858	0.977605	0.772747	0.283163	0.204858	0.977605	0.772747	0.05672
RTT107	CSM3	-0.1096	-0.0818562	0.0277438	0.03078	0.152535	0.14282	0.00971547	0.00330667
RTT107	MUS81	0.152535	0.14282	0.00971547	0.0190667	0.152535	0.14282	0.00971547	0.000916667
RTT107	MMS4	0.152535	0.14282	0.00971547	0.0504267	0.152535	0.14282	0.00971547	0.01089
RTT107	SLX4	0.152535	0.14282	0.00971547	0.209573	0.152535	0.14282	0.00971547	0.316217
RTT107	CLA4	0.152535	0.14282	0.00971547	0	0.152535	0.14282	0.00971547	0
RTT107	SWC5	0.152535	0.14282	0.00971547	0.289947	0.152535	0.14282	0.00971547	0.226873
RTT107	MAG1	0.152535	0.14282	0.00971547	0.000823333	0.152535	0.14282	0.00971547	0.000286667
RAD61	RAD5	0.152535	0.14282	0.00971547	0.418797	0.152535	0.14282	0.00971547	0.488517
RAD61	RAD18	0.152535	0.14282	0.00971547	0.05897	0.152535	0.14282	0.00971547	0.0736433
RAD61	HPR5	0.152535	0.14282	0.00971547	0.102243	0.152535	0.14282	0.00971547	0.0373533
RAD61	SHU2	0.152535	0.14282	0.00971547	0.40017	0.152535	0.14282	0.00971547	0.262397
RAD61	PSY3	0.152535	0.14282	0.00971547	0.42716	0.152535	0.14282	0.00971547	0.44179
RAD61	CSM2	0.152535	0.14282	0.00971547	0.446167	0.152535	0.14282	0.00971547	0.32724
RAD61	SHU1	0.152535	0.14282	0.00971547	0.496863	0.152535	0.14282	0.00971547	0.407683
RAD61	RAD54	0.152535	0.14282	0.00971547	0.201313	0.152535	0.14282	0.00971547	0.0778333
RAD61	RAD51	0.152535	0.14282	0.00971547	0.489397	0.152535	0.14282	0.00971547	0.398463
RAD61	RAD55	0.152535	0.14282	0.00971547	0.0794267	0.152535	0.14282	0.00971547	0.05575
RAD61	SGS1	0.152535	0.14282	0.00971547	0.147317	0.152535	0.14282	0.00971547	0.289973
RAD61	RAD52	0.152535	0.14282	0.00971547	0.205907	0.152535	0.14282	0.00971547	0.12014
RAD61	RAD59	0.152535	0.14282	0.00971547	0.209343	0.152535	0.14282	0.00971547	0.15563
RAD61	MPH1	0.152535	0.14282	0.00971547	0.329617	0.152535	0.14282	0.00971547	0.30786
RAD61	RTT101	0.152535	0.14282	0.00971547	0.334067	0.152535	0.14282	0.00971547	0.23525
RAD61	MMS1	0.152535	0.14282	0.00971547	0.339193	0.152535	0.14282	0.00971547	0.43389
RAD61	RTT107	0.152535	0.14282	0.00971547	0.283163	0.152535	0.14282	0.00971547	0.05672
RAD61	CSM3	0.152535	0.14282	0.00971547	0.25944	0.152535	0.14282	0.00971547	0.0623867
RAD61	MUS81	0.152535	0.14282	0.00971547	0.492713	0.152535	0.14282	0.00971547	0.46369
RAD61	MMS4	0.152535	0.14282	0.00971547	0.483423	0.152535	0.14282	0.00971547	0.423443
RAD61	SLX4	0.152535	0.14282	0.00971547	0.0704967	0.152535	0.14282	0.00971547	0.0909067
RAD61	CLA4	0.152535	0.14282	0.00971547	0.180433	0.152535	0.14282	0.00971547	0.476863
RAD61	SWC5	0.152535	0.14282	0.00971547	0.483127	0.152535	0.14282	0.00971547	0.323127
RAD61	MAG1	0.152535	0.14282	0.00971547	0.0398167	0.152535	0.14282	0.00971547	0.0302233
CSM3	RAD5	-0.132776	-0.772072	0.639296	0.02008	-0.132776	-0.772072	0.639296	0.257143
CSM3	RAD18	-0.132776	-0.772072	0.639296	0.163227	-0.132776	-0.772072	0.639296	0.373993
CSM3	HPR5	-0.132776	-0.772072	0.639296	0.00179	-0.132776	-0.772072	0.639296	0
CSM3	SHU2	-0.132776	-0.772072	0.639296	0.389553	-0.132776	-0.772072	0.639296	0.402537
CSM3	PSY3	-0.132776	-0.772072	0.639296	0.232163	-0.132776	-0.772072	0.639296	0.2557
CSM3	CSM2	-0.132776	-0.772072	0.639296	0.194733	-0.132776	-0.772072	0.639296	0.32717
CSM3	SHU1	-0.132776	-0.772072	0.639296	0.2799	-0.132776	-0.772072	0.639296	0.40326
CSM3	RAD54	-0.132776	-0.772072	0.639296	0.0515033	-0.132776	-0.772072	0.639296	0.115973
CSM3	RAD51	-0.132776	-0.772072	0.639296	0.0735667	-0.132776	-0.772072	0.639296	0.294137
CSM3	RAD57	-0.126351	-0.301597	0.175246	0.0433933	-0.126351	-0.301597	0.175246	0.103603
CSM3	RAD55	-0.126351	-0.301597	0.175246	0.0757367	-0.126351	-0.301597	0.175246	0.182823
CSM3	SGS1	-0.126351	-0.301597	0.175246	0.00606	-0.126351	-0.301597	0.175246	6.67E-06
CSM3	RAD52	-0.126351	-0.301597	0.175246	0.0824667	-0.126351	-0.301597	0.175246	0.00713333
CSM3	RAD59	-0.126351	-0.301597	0.175246	0.496353	-0.126351	-0.301597	0.175246	0.334237
CSM3	MPH1	-0.126351	-0.301597	0.175246	0.460673	-0.126351	-0.301597	0.175246	0.344353
CSM3	RTT101	-0.126351	-0.301597	0.175246	0.08002	-0.126351	-0.301597	0.175246	0.0926133
CSM3	MMS1	-0.124248	-0.367565	0.243317	0.02237	0.14358	0.977605	0.834025	0.0115867
CSM3	RTT107	-0.1096	-0.246816	0.137216	0.03078	0.152535	0.453647	0.301111	0.00330667
CSM3	RAD61	0.152535	0.453647	0.301111	0.25944	0.152535	0.453647	0.301111	0.0623867
CSM3	MUS81	0.152535	0.453647	0.301111	0.41939	0.152535	0.453647	0.301111	0.29671
CSM3	MMS4	0.152535	0.453647	0.301111	0.222507	0.152535	0.453647	0.301111	0.391357
CSM3	SLX4	0.152535	0.453647	0.301111	0.0486367	0.152535	0.453647	0.301111	0.0196767
CSM3	CLA4	0.152535	0.453647	0.301111	0.145687	0.152535	0.453647	0.301111	0.299807
CSM3	SWC5	0.152535	0.453647	0.301111	0.345493	0.152535	0.453647	0.301111	0.315487
CSM3	MAG1	0.152535	0.453647	0.301111	0.141843	0.152535	0.453647	0.301111	0.24214
MUS81	RAD5	-0.364437	-0.772072	0.407635	0	0.444256	4.01701	3.57276	0
MUS81	RAD18	-0.26033	-0.767525	0.507195	0	0.263615	4.24179	3.97818	0.000126667
MUS81	HPR5	0.263615	4.24179	3.97818	0.00162667	0.263615	4.24179	3.97818	0.000383333
MUS81	SHU2	0.263615	4.24179	3.97818	0.05355	0.263615	4.24179	3.97818	0.0794867
MUS81	PSY3	-0.140495	-0.135862	0.00463336	0.0165033	0.168192	0.175405	0.00721378	0.00122667
MUS81	CSM2	0.168192	0.175405	0.00721378	0.135953	0.168192	0.175405	0.00721378	0.269683
MUS81	SHU1	-0.139065	-0.147749	0.00868393	0.0392167	-0.139065	-0.147749	0.00868393	0.0941633
MUS81	RAD54	-0.139065	-0.147749	0.00868393	0.195717	-0.139065	-0.147749	0.00868393	0.127167
MUS81	RAD51	-0.139065	-0.147749	0.00868393	0.107943	-0.139065	-0.147749	0.00868393	0.0524367
MUS81	RAD57	-0.139065	-0.147749	0.00868393	0.0649133	0.0963206	0.619275	0.522955	0.0331167
MUS81	RAD55	0.0963206	0.619275	0.522955	0.320077	0.0963206	0.619275	0.522955	0.215133
MUS81	RAD52	0.0963206	0.619275	0.522955	0.299403	0.0963206	0.619275	0.522955	0.31996
MUS81	RAD59	0.0963206	0.619275	0.522955	0.06811	0.163066	0.329339	0.166273	0.0195367
MUS81	MPH1	0.163066	0.329339	0.166273	0.00116333	0.163066	0.329339	0.166273	9.00E-05
MUS81	RTT101	0.163066	0.329339	0.166273	0.17425	0.163066	0.329339	0.166273	0.01135
MUS81	MMS1	0.163066	0.329339	0.166273	0.4414	0.163066	0.329339	0.166273	0.38511
MUS81	RTT107	0.163066	0.329339	0.166273	0.0190667	0.163066	0.329339	0.166273	0.000916667
MUS81	RAD61	0.163066	0.329339	0.166273	0.492713	0.163066	0.329339	0.166273	0.46369
MUS81	CSM3	0.163066	0.329339	0.166273	0.41939	0.163066	0.329339	0.166273	0.29671
MUS81	MMS4	-0.223111	-0.208709	0.0144025	0	0.325902	0.336917	0.0110147	0
MUS81	SLX4	0.325902	0.336917	0.0110147	0.28915	0.325902	0.336917	0.0110147	0.31254
MUS81	CLA4	0.325902	0.336917	0.0110147	0.346593	0.325902	0.336917	0.0110147	0.446323
MUS81	SWC5	0.325902	0.336917	0.0110147	0.0779133	0.325902	0.336917	0.0110147	0.0110033
MUS81	MAG1	0.325902	0.336917	0.0110147	0.0290133	0.325902	0.336917	0.0110147	0.0302633
MMS4	RAD5	-0.166135	-0.772072	0.605937	0.00819333	-0.166135	-0.772072	0.605937	0.0503533
MMS4	RAD18	-0.22077	-0.767525	0.546756	0	0.196429	4.24179	4.04536	9.00E-05
MMS4	HPR5	0.196429	4.24179	4.04536	0.0374533	0.196429	4.24179	4.04536	0.01445
MMS4	SHU2	-0.0931952	-0.128113	0.0349181	0.04257	-0.0931952	-0.128113	0.0349181	0.0506067
MMS4	PSY3	-0.0931952	-0.128113	0.0349181	0.0745033	-0.0931952	-0.128113	0.0349181	0.0747433
MMS4	CSM2	-0.0931952	-0.128113	0.0349181	0.137407	-0.0931952	-0.128113	0.0349181	0.21304
MMS4	SHU1	-0.0931952	-0.128113	0.0349181	0.377327	-0.0931952	-0.128113	0.0349181	0.380303
MMS4	RAD54	-0.0931952	-0.128113	0.0349181	0.211537	-0.0931952	-0.128113	0.0349181	0.176513
MMS4	RAD51	-0.0931952	-0.128113	0.0349181	0.45655	-0.0931952	-0.128113	0.0349181	0.429983
MMS4	RAD57	-0.0931952	-0.128113	0.0349181	0.0949667	-0.0931952	-0.128113	0.0349181	0.28169
MMS4	RAD55	-0.0931952	-0.128113	0.0349181	0.0963833	-0.0931952	-0.128113	0.0349181	0.129457
MMS4	RAD52	-0.0931952	-0.128113	0.0349181	0.465123	-0.0931952	-0.128113	0.0349181	0.247057
MMS4	RAD59	-0.0931952	-0.128113	0.0349181	0.07984	-0.0931952	-0.128113	0.0349181	0.126087
MMS4	MPH1	-0.0931952	-0.128113	0.0349181	0	-0.0931952	-0.128113	0.0349181	0
MMS4	RTT101	-0.0931952	-0.128113	0.0349181	0.460123	-0.0931952	-0.128113	0.0349181	0.350173
MMS4	MMS1	-0.0931952	-0.128113	0.0349181	0.264087	-0.0931952	-0.128113	0.0349181	0.22599
MMS4	RTT107	-0.0931952	-0.128113	0.0349181	0.0504267	-0.0931952	-0.128113	0.0349181	0.01089
MMS4	RAD61	-0.0931952	-0.128113	0.0349181	0.483423	-0.0931952	-0.128113	0.0349181	0.423443
MMS4	CSM3	-0.0931952	-0.128113	0.0349181	0.222507	-0.0931952	-0.128113	0.0349181	0.391357
MMS4	MUS81	-0.223111	-0.220315	0.00279657	0	0.325902	0.356925	0.0310233	0
MMS4	SLX4	0.325902	0.356925	0.0310233	0.319037	0.325902	0.356925	0.0310233	0.22054
MMS4	CLA4	0.325902	0.356925	0.0310233	0.210247	0.120554	0.230272	0.109718	0.0135967
MMS4	SWC5	0.120554	0.230272	0.109718	0.0830367	0.120554	0.230272	0.109718	0.0605233
MMS4	MAG1	0.120554	0.230272	0.109718	0.0186067	0.120554	0.230272	0.109718	0.00748333
SLX4	RAD5	0.120554	0.230272	0.109718	0.47953	0.120554	0.230272	0.109718	0.449257
SLX4	RAD18	0.120554	0.230272	0.109718	0.48341	0.120554	0.230272	0.109718	0.454833
SLX4	HPR5	0.120554	0.230272	0.109718	0.365907	0.120554	0.230272	0.109718	0.31868
SLX4	SHU2	0.120554	0.230272	0.109718	0.0671967	0.120554	0.230272	0.109718	0.04021
SLX4	PSY3	0.120554	0.230272	0.109718	0.0204967	0.120554	0.230272	0.109718	0.00847667
SLX4	CSM2	0.120554	0.230272	0.109718	0.0788467	0.120554	0.230272	0.109718	0.05006
SLX4	SHU1	0.120554	0.230272	0.109718	0.136057	0.120554	0.230272	0.109718	0.0765567
SLX4	RAD54	0.120554	0.230272	0.109718	0.000616667	0.120554	0.230272	0.109718	0.000213333
SLX4	RAD51	0.120554	0.230272	0.109718	0.00197333	0.120554	0.230272	0.109718	0.00136333
SLX4	RAD57	0.120554	0.230272	0.109718	0.0102033	0.120554	0.230272	0.109718	0.00902667
SLX4	RAD55	0.120554	0.230272	0.109718	0.0231333	0.120554	0.230272	0.109718	0.01475
SLX4	RAD52	0.120554	0.230272	0.109718	0.0992133	0.120554	0.230272	0.109718	0.0795167
SLX4	RAD59	0.120554	0.230272	0.109718	0.00690333	0.120554	0.230272	0.109718	0.00342667
SLX4	MPH1	0.120554	0.230272	0.109718	0.06408	0.120554	0.230272	0.109718	0.01961
SLX4	RTT101	0.120554	0.230272	0.109718	0.02035	0.120554	0.230272	0.109718	0.00427
SLX4	MMS1	0.120554	0.230272	0.109718	0.111457	0.120554	0.230272	0.109718	0.0998133
SLX4	RTT107	0.120554	0.230272	0.109718	0.209573	0.120554	0.230272	0.109718	0.316217
SLX4	RAD61	0.120554	0.230272	0.109718	0.0704967	0.120554	0.230272	0.109718	0.0909067
SLX4	CSM3	0.120554	0.230272	0.109718	0.0486367	0.120554	0.230272	0.109718	0.0196767
SLX4	MUS81	0.120554	0.230272	0.109718	0.28915	0.120554	0.230272	0.109718	0.31254
SLX4	MMS4	0.120554	0.230272	0.109718	0.319037	0.120554	0.230272	0.109718	0.22054
SLX4	CLA4	0.120554	0.230272	0.109718	0.176153	0.120554	0.230272	0.109718	0.44683
SLX4	SWC5	0.120554	0.230272	0.109718	0.283623	0.120554	0.230272	0.109718	0.375597
SLX4	MAG1	0.120554	0.230272	0.109718	0	0.120554	0.230272	0.109718	0
CLA4	RAD5	0.120554	0.230272	0.109718	0.0772167	0.120554	0.230272	0.109718	0.0861967
CLA4	RAD18	0.120554	0.230272	0.109718	0.33601	0.120554	0.230272	0.109718	0.18047
CLA4	HPR5	0.120554	0.230272	0.109718	0.24379	0.120554	0.230272	0.109718	0.369123
CLA4	SHU2	0.120554	0.230272	0.109718	0.00329667	0.120554	0.230272	0.109718	0.00598333
CLA4	PSY3	0.120554	0.230272	0.109718	0.0160267	0.120554	0.230272	0.109718	0.0306967
CLA4	CSM2	0.120554	0.230272	0.109718	0.00551	0.120554	0.230272	0.109718	0.0133867
CLA4	SHU1	0.120554	0.230272	0.109718	0.00239	0.120554	0.230272	0.109718	0.0296
CLA4	RAD54	0.120554	0.230272	0.109718	0	0.120554	0.230272	0.109718	0
CLA4	RAD51	0.120554	0.230272	0.109718	0	0.120554	0.230272	0.109718	0
CLA4	RAD57	0.120554	0.230272	0.109718	0	0.120554	0.230272	0.109718	0
CLA4	RAD55	0.120554	0.230272	0.109718	0.0395167	0.120554	0.230272	0.109718	0.0423267
CLA4	SGS1	0.120554	0.230272	0.109718	0	0.120554	0.230272	0.109718	0
CLA4	RAD52	0.120554	0.230272	0.109718	0.11589	0.120554	0.230272	0.109718	0.0923233
CLA4	RAD59	0.120554	0.230272	0.109718	0	0.120554	0.230272	0.109718	0
CLA4	MPH1	0.120554	0.230272	0.109718	0	0.120554	0.230272	0.109718	0
CLA4	RTT101	0.120554	0.230272	0.109718	0	0.120554	0.230272	0.109718	0
CLA4	MMS1	0.120554	0.230272	0.109718	4.67E-05	0.120554	0.230272	0.109718	6.67E-06
CLA4	RTT107	0.120554	0.230272	0.109718	0	0.120554	0.230272	0.109718	0
CLA4	RAD61	0.120554	0.230272	0.109718	0.180433	0.120554	0.230272	0.109718	0.476863
CLA4	CSM3	0.120554	0.230272	0.109718	0.145687	0.120554	0.230272	0.109718	0.299807
CLA4	MUS81	0.120554	0.230272	0.109718	0.346593	0.120554	0.230272	0.109718	0.446323
CLA4	MMS4	0.120554	0.230272	0.109718	0.210247	0.120554	0.336917	0.216363	0.0135967
CLA4	SLX4	0.120554	0.336917	0.216363	0.176153	0.120554	0.336917	0.216363	0.44683
CLA4	SWC5	0.120554	0.336917	0.216363	0.430607	0.120554	0.336917	0.216363	0.0821433
CLA4	MAG1	0.120554	0.336917	0.216363	0.02254	0.120554	0.336917	0.216363	0.121967
SWC5	RAD5	-0.119394	-0.772072	0.652678	0.0498167	0.128192	4.01701	3.88882	0.03018
SWC5	RAD18	-0.117143	-0.767525	0.650382	0.0413733	0.172341	4.24179	4.06945	0.00400333
SWC5	HPR5	0.172341	4.24179	4.06945	0.42294	0.172341	4.24179	4.06945	0.25988
SWC5	SHU2	0.172341	4.24179	4.06945	0.45289	0.172341	4.24179	4.06945	0.43158
SWC5	PSY3	0.172341	4.24179	4.06945	0.475497	0.172341	4.24179	4.06945	0.42909
SWC5	CSM2	0.172341	4.24179	4.06945	0.122857	0.172341	4.24179	4.06945	0.138283
SWC5	SHU1	0.172341	4.24179	4.06945	0.1812	0.172341	4.24179	4.06945	0.22529
SWC5	RAD54	0.172341	4.24179	4.06945	0.166657	0.172341	4.24179	4.06945	0.45197
SWC5	RAD51	0.172341	4.24179	4.06945	0.155407	0.172341	4.24179	4.06945	0.210097
SWC5	RAD57	0.172341	4.24179	4.06945	0.25893	0.172341	4.24179	4.06945	0.410387
SWC5	RAD55	0.172341	4.24179	4.06945	0.294287	0.172341	4.24179	4.06945	0.439673
SWC5	SGS1	0.172341	4.24179	4.06945	0.0322033	0.172341	4.24179	4.06945	0.14184
SWC5	RAD52	0.172341	4.24179	4.06945	0.12662	0.172341	4.24179	4.06945	0.1509
SWC5	RAD59	0.172341	4.24179	4.06945	0.106573	0.1163	0.329339	0.213039	0.0140733
SWC5	MPH1	0.1163	0.329339	0.213039	0.36567	0.1163	0.329339	0.213039	0.420707
SWC5	RTT101	0.1163	0.329339	0.213039	0.427387	0.1163	0.329339	0.213039	0.454537
SWC5	MMS1	-0.167818	-0.367565	0.199747	0.0138333	0.266519	0.977605	0.711086	0.00045
SWC5	RTT107	0.266519	0.977605	0.711086	0.289947	0.266519	0.977605	0.711086	0.226873
SWC5	RAD61	0.266519	0.977605	0.711086	0.483127	0.266519	0.977605	0.711086	0.323127
SWC5	CSM3	0.266519	0.977605	0.711086	0.345493	0.266519	0.977605	0.711086	0.315487
SWC5	MUS81	0.266519	0.977605	0.711086	0.0779133	0.266519	0.977605	0.711086	0.0110033
SWC5	MMS4	0.266519	0.977605	0.711086	0.0830367	0.266519	0.977605	0.711086	0.0605233
SWC5	SLX4	0.266519	0.977605	0.711086	0.283623	0.266519	0.977605	0.711086	0.375597
SWC5	CLA4	0.266519	0.977605	0.711086	0.430607	0.266519	0.977605	0.711086	0.0821433
SWC5	MAG1	0.266519	0.977605	0.711086	0.00014	0.266519	0.977605	0.711086	0.000113333
MAG1	RAD5	0.266519	0.977605	0.711086	0.08577	0.12754	4.01701	3.88947	0.0189833
MAG1	RAD18	-0.0972628	-0.767525	0.670262	0.04771	-0.0972628	-0.767525	0.670262	0.16386
MAG1	HPR5	-0.0972628	-0.767525	0.670262	0.127297	-0.0972628	-0.767525	0.670262	0.177557
MAG1	SHU2	-0.0972628	-0.767525	0.670262	0.0444233	-0.0972628	-0.767525	0.670262	0.0561733
MAG1	PSY3	-0.0972628	-0.767525	0.670262	0.0262533	-0.0972628	-0.767525	0.670262	0.0290033
MAG1	CSM2	-0.0972628	-0.767525	0.670262	0	-0.0972628	-0.767525	0.670262	0
MAG1	SHU1	-0.0972628	-0.767525	0.670262	0.0799467	-0.0972628	-0.767525	0.670262	0.0692233
MAG1	RAD54	-0.0972628	-0.767525	0.670262	0	-0.0972628	-0.767525	0.670262	0
MAG1	RAD51	-0.0972628	-0.767525	0.670262	0.00376333	-0.0972628	-0.767525	0.670262	0.00377667
MAG1	RAD57	-0.0972628	-0.767525	0.670262	0.0223667	-0.0972628	-0.767525	0.670262	0.0184667
MAG1	RAD55	-0.0972628	-0.767525	0.670262	0.00459667	-0.0972628	-0.767525	0.670262	0.00407667
MAG1	SGS1	-0.0972628	-0.767525	0.670262	0	-0.0972628	-0.767525	0.670262	0
MAG1	RAD52	-0.0972628	-0.767525	0.670262	0.19061	-0.0972628	-0.767525	0.670262	0.200693
MAG1	RAD59	-0.0972628	-0.767525	0.670262	0.127707	-0.0972628	-0.767525	0.670262	0.137503
MAG1	MPH1	-0.0972628	-0.767525	0.670262	0.0692133	-0.0972628	-0.767525	0.670262	0.0609
MAG1	RTT101	-0.118971	-0.286431	0.16746	0.01581	0.122172	0.613118	0.490946	0.01001
MAG1	MMS1	-0.192443	-0.367565	0.175121	3.33E-05	0.318419	0.977605	0.659186	0
MAG1	RTT107	0.318419	0.977605	0.659186	0.000823333	0.318419	0.977605	0.659186	0.000286667
MAG1	RAD61	0.318419	0.977605	0.659186	0.0398167	0.318419	0.977605	0.659186	0.0302233
MAG1	CSM3	0.318419	0.977605	0.659186	0.141843	0.318419	0.977605	0.659186	0.24214
MAG1	MUS81	0.318419	0.977605	0.659186	0.0290133	0.318419	0.977605	0.659186	0.0302633
MAG1	MMS4	0.318419	0.977605	0.659186	0.0186067	0.318419	0.977605	0.659186	0.00748333
MAG1	SLX4	0.318419	0.977605	0.659186	0	0.318419	0.977605	0.659186	0
MAG1	CLA4	0.318419	0.977605	0.659186	0.02254	0.318419	0.977605	0.659186	0.121967
MAG1	SWC5	0.318419	0.977605	0.659186	0.00014	0.318419	0.977605	0.659186	0.000113333
